# Supplementary material for: Isolation may select for earlier and higher peak viral load but shorter duration in SARS-CoV-2 evolution
Source: Nat Commun. 2023 Nov 21;14:7395. doi: 10.1038/s41467-023-43043-2 (PMC10663562; doi:10.1038/s41467-023-43043-2)
Supplement: Supplementary file 4 — Source Data [file 41467_2023_43043_MOESM4_ESM.xlsx]

## Sheet: FigureS1
ID	time	viralload	censored
USA1_710	0	5.42791	0
USA1_710	2	4.4306	0
USA1_710	4	3.54411	0
USA1_710	6	2.65761	1
USA1_710	8	2.65761	1
USA1_710	10	2.65761	1
USA1_710	12	2.65761	1
USA1_710	13	2.65761	1
USA1_710	14	2.65761	1
USA1_710	15	3.12856	0
USA1_710	16	2.65761	1
USA1_710	17	2.65761	1
USA1_710	18	2.65761	1
USA1_735	0	4.26439	0
USA1_735	2	2.68531	0
USA1_735	4	2.65761	1
USA1_735	8	2.65761	1
USA1_735	9	2.65761	1
USA1_735	10	2.65761	1
USA1_735	11	2.65761	1
USA1_735	12	2.65761	1
USA1_735	14	2.65761	1
USA1_735	15	2.65761	1
USA1_735	16	2.65761	1
USA1_735	17	2.65761	1
USA1_735	20	2.65761	1
USA1_735	21	2.65761	1
USA1_735	22	2.65761	1
USA1_735	23	2.65761	1
USA1_735	24	2.65761	1
USA1_735	25	2.65761	1
USA1_735	26	2.65761	1
USA1_735	27	2.65761	1
USA1_735	28	2.65761	1
USA1_735	29	2.98226	0
USA1_735	30	2.65761	1
USA1_735	32	2.65761	0
USA1_737	-12	2.65761	1
USA1_737	-10	2.65761	1
USA1_737	-8	2.65761	1
USA1_737	-6	2.87923	0
USA1_737	-4	3.82114	0
USA1_737	-2	5.73265	0
USA1_737	0	6.92388	0
USA1_737	1	6.00968	0
USA1_737	5	3.99567	0
USA1_737	7	5.92657	0
USA1_737	9	3.461	0
USA1_737	11	2.65761	1
USA1_737	12	2.65761	1
USA1_737	13	2.81541	0
USA1_737	14	2.65761	1
USA1_737	16	2.65761	1
USA1_737	17	2.65761	1
USA1_746	-6	2.65761	1
USA1_746	-4	2.65761	1
USA1_746	-2	2.65761	1
USA1_746	0	4.83784	0
USA1_746	2	4.56912	0
USA1_746	4	4.33918	0
USA1_754	0	8.9739	0
USA1_754	1	6.72995	0
USA1_754	7	3.57181	0
USA1_754	9	3.35019	0
USA1_754	11	2.65761	1
USA1_754	12	2.65761	1
USA1_754	13	3.82114	0
USA1_754	15	2.93741	0
USA1_754	16	3.26154	0
USA1_754	18	3.8156	0
USA1_754	19	2.65761	1
USA1_754	20	2.65761	1
USA1_754	21	2.65761	1
USA1_755	-2	4.92926	0
USA1_755	-1	7.06239	0
USA1_755	0	8.22592	0
USA1_755	6	5.89886	0
USA1_755	8	4.79074	0
USA1_755	10	3.15626	0
USA1_755	11	4.18128	0
USA1_755	12	2.65761	1
USA1_755	13	2.65761	1
USA1_755	14	2.65761	1
USA1_771	0	6.17589	0
USA1_771	2	4.54142	0
USA1_771	4	3.84884	0
USA1_771	6	2.65761	1
USA1_771	10	2.65761	1
USA1_781	0	6.31441	0
USA1_781	2	3.37789	0
USA1_781	4	3.4887	0
USA1_781	6	2.65761	1
USA1_781	8	2.65761	1
USA1_781	9	2.65761	1
USA1_883	-2	2.65761	1
USA1_883	0	7.00698	0
USA1_883	10	4.54142	0
USA1_883	11	4.76304	0
USA1_883	17	3.81006	0
USA1_883	19	2.65761	1
USA1_883	20	2.65761	1
USA1_883	23	2.65761	1
USA1_942	-8	2.65761	1
USA1_942	-6	2.65761	1
USA1_942	-4	2.65761	1
USA1_942	-2	5.15088	0
USA1_942	0	7.31172	0
USA1_942	3	3.07316	0
USA1_942	5	4.34195	0
USA1_942	6	4.54419	0
USA1_942	8	2.65761	1
USA1_942	10	2.65761	1
USA1_942	11	2.65761	1
USA1_971	-9	2.65761	1
USA1_971	-8	2.72642	0
USA1_971	-7	2.65761	1
USA1_971	-6	2.65761	1
USA1_971	-5	2.65761	1
USA1_971	-4	2.65761	1
USA1_971	-3	2.65761	1
USA1_971	-2	3.21167	0
USA1_971	-1	2.65761	1
USA1_971	0	4.03445	0
USA1_971	1	2.65761	1
USA1_971	2	2.65761	1
USA1_971	3	2.65761	1
USA1_972	-6	2.90694	0
USA1_972	-4	2.65761	1
USA1_972	-3	2.65761	1
USA1_972	-2	2.94148	0
USA1_972	0	3.68304	0
USA1_972	2	2.65761	1
USA1_972	5	2.65761	1
USA1_972	7	2.65761	1
USA1_1015	0	4.19236	0
USA1_1015	2	2.65761	1
USA1_1015	3	2.65761	1
USA1_1015	4	2.65761	1
USA1_1015	5	3.51248	0
USA1_1015	6	3.41944	0
USA1_1015	7	3.95965	0
USA1_1015	8	2.65761	1
USA1_1015	9	2.65761	1
USA1_1015	10	2.65761	1
USA1_1222	0	5.64954	0
USA1_1222	12	3.93195	0
USA1_1222	13	3.10086	0
USA1_1222	16	2.65761	1
USA1_1222	18	2.65761	1
USA1_1222	20	2.65761	1
USA1_1222	21	2.65761	1
USA1_1222	22	2.65761	1
USA1_1222	23	2.65761	1
USA1_1222	25	2.65761	1
USA1_1222	26	3.10917	0
USA1_1222	27	2.65761	1
USA1_1222	28	2.65761	1
USA1_1222	29	2.65761	1
USA1_1273	-10	2.65761	1
USA1_1273	-8	2.65761	1
USA1_1273	-6	2.65761	1
USA1_1273	-4	3.21167	0
USA1_1273	-2	4.70763	0
USA1_1273	-1	5.20906	0
USA1_1273	0	8.83538	0
USA1_1273	4	5.2894	0
USA1_1273	5	5.01237	0
USA1_1273	10	2.65761	1
USA1_1273	11	2.65761	1
USA1_1273	12	2.65761	1
USA1_1370	-6	2.65761	1
USA1_1370	-4	2.65761	1
USA1_1370	-2	2.65761	1
USA1_1370	0	5.48332	0
USA1_1370	2	2.65761	1
USA1_1370	4	2.65761	1
USA1_1370	6	4.07046	0
USA1_1370	7	3.12856	0
USA1_1370	8	2.65761	1
USA1_1370	9	2.65761	1
USA1_1370	10	2.65761	1
USA1_1740	-7	2.65761	1
USA1_1740	-6	2.65761	1
USA1_1740	-5	2.65761	1
USA1_1740	-4	4.3752	0
USA1_1740	-3	3.14911	0
USA1_1740	0	5.96812	0
USA1_1740	1	5.18099	0
USA1_1740	2	4.18128	0
USA1_1740	3	3.62722	0
USA1_1740	4	3.13057	0
USA1_1740	6	2.92294	0
USA1_1740	7	2.65761	1
USA1_1740	8	2.65761	1
USA1_1740	9	2.65761	1
USA1_1819	-16	2.65761	1
USA1_1819	-8	2.65761	1
USA1_1819	-7	2.65761	1
USA1_1819	-4	4.98466	0
USA1_1819	0	5.27832	0
USA1_1819	10	3.19228	0
USA1_1819	11	2.65761	1
USA1_1819	12	2.65761	1
USA1_1819	14	2.65761	1
USA1_1953	-3	2.65761	1
USA1_1953	0	8.38937	0
USA1_1953	1	8.25362	0
USA1_1953	11	3.35019	0
USA1_1953	15	2.75979	0
USA1_1953	18	2.65761	1
USA1_1953	19	2.65761	1
USA1_2349	-11	2.65761	1
USA1_2349	-10	2.65761	1
USA1_2349	-9	2.65761	1
USA1_2349	-8	2.84137	0
USA1_2349	-7	5.71048	0
USA1_2349	-3	4.83245	0
USA1_2349	-2	4.44445	0
USA1_2349	-1	4.65077	0
USA1_2349	0	5.9967	0
USA1_2349	1	4.65223	0
USA1_2349	2	4.18128	0
USA1_2463	-6	2.65761	1
USA1_2463	-4	3.9735	0
USA1_2463	0	8.18159	0
USA1_2463	3	6.82969	0
USA1_2463	6	3.49394	0
USA1_2463	9	2.65761	1
USA1_2463	10	2.65761	1
USA1_2463	12	2.65761	1
USA1_2987	-5	2.65761	1
USA1_2987	-4	2.65761	1
USA1_2987	-3	2.65761	1
USA1_2987	-2	3.90425	0
USA1_2987	-1	3.23937	0
USA1_2987	0	5.97089	0
USA1_2987	8	2.65761	1
USA1_2987	11	2.65761	1
USA1_2987	12	2.65761	1
USA1_3047	-30	3.90425	0
USA1_3047	-26	3.37789	0
USA1_3047	-25	3.7408	0
USA1_3047	-21	2.76842	0
USA1_3047	-19	2.65761	1
USA1_3047	-14	2.65761	1
USA1_3047	-13	2.65761	1
USA1_3047	-12	2.65761	1
USA1_3047	-11	2.65761	1
USA1_3047	-10	3.50877	0
USA1_3047	-9	3.78235	0
USA1_3047	-8	2.65761	1
USA1_3047	-7	2.65761	1
USA1_3047	-6	2.65761	1
USA1_3047	-5	2.65761	1
USA1_3047	-4	2.65761	1
USA1_3047	-3	2.65761	1
USA1_3047	-2	2.65761	1
USA1_3047	-1	2.65761	1
USA1_3047	0	5.1869	0
USA1_3047	1	2.65761	1
USA1_3047	2	2.65761	1
USA1_3047	3	2.65761	1
USA1_3100	-1	4.22808	0
USA1_3100	0	4.4306	0
USA1_3100	1	3.4887	0
USA1_3100	3	2.65761	1
USA1_3100	4	3.06754	0
USA1_3100	5	3.38343	0
USA1_3100	6	2.65761	1
USA1_3100	7	2.65761	1
USA1_3100	8	2.67081	0
USA1_3100	9	2.65761	1
USA1_3100	11	2.70418	0
USA1_3100	12	2.65761	1
USA1_3100	15	2.65761	1
USA1_3100	16	2.65761	1
USA1_3102	0	6.84077	0
USA1_3102	2	5.09548	0
USA1_3102	3	3.43329	0
USA1_3102	4	2.65761	1
USA1_3102	10	2.65761	1
USA1_3102	11	2.65761	1
USA1_3110	-5	3.87654	0
USA1_3110	-4	4.20898	0
USA1_3110	0	6.86016	0
USA1_3110	27	2.65761	1
USA1_3110	28	2.65761	1
USA1_3110	29	2.65761	1
USA1_3179	-5	3.06754	0
USA1_3179	-4	2.65761	1
USA1_3179	-3	3.73803	0
USA1_3179	0	4.42229	0
USA1_3179	2	2.65761	1
USA1_3179	3	2.98174	0
USA1_3179	6	2.65761	1
USA1_3179	7	3.80174	0
USA1_3179	10	2.65761	1
USA1_3179	11	2.65761	1
USA1_3179	12	2.65761	1
USA1_3179	13	2.65761	1
USA1_3179	14	2.74867	0
USA1_3179	15	2.65761	1
USA1_3179	16	2.65761	1
USA1_3179	17	2.65761	1
USA1_3357	-3	3.47762	0
USA1_3357	-1	2.67977	0
USA1_3357	0	3.96519	0
USA1_3357	1	2.74626	0
USA1_3357	2	2.65761	1
USA1_3357	3	2.65761	1
USA1_3357	5	2.65761	1
USA1_3407	-5	2.65761	1
USA1_3407	0	6.96543	0
USA1_3407	1	6.60478	0
USA1_3407	9	3.20613	0
USA1_3407	12	2.77396	0
USA1_3407	15	2.77463	0
USA1_3407	18	2.65761	1
USA1_3407	19	2.65761	1
USA1_3474	-13	2.65761	1
USA1_3474	-12	2.65761	1
USA1_3474	-11	2.65761	1
USA1_3474	-10	2.8562	0
USA1_3474	0	4.43337	0
USA1_3474	1	4.29853	0
USA1_3474	13	2.65761	1
USA1_3474	14	2.65761	1
USA1_3475	-10	3.08701	0
USA1_3475	-6	3.45315	0
USA1_3475	-2	2.65761	1
USA1_3475	-1	3.461	0
USA1_3475	0	3.86546	0
USA1_3475	1	3.44161	0
USA1_3475	2	2.65761	1
USA1_3475	3	2.65761	1
USA1_3475	4	2.65761	1
USA1_3475	5	2.65761	1
USA1_3475	6	2.65968	0
USA1_3475	7	2.65761	1
USA1_3475	8	2.65761	1
USA1_3475	9	2.65761	1
USA1_3479	-7	2.65761	1
USA1_3479	0	7.47794	0
USA1_3479	1	7.32557	0
USA1_3479	10	2.65761	1
USA1_3479	11	2.93035	0
USA1_3479	14	3.03788	0
USA1_3479	16	2.65761	1
USA1_3479	17	2.65761	1
USA1_3479	20	2.65761	1
USA1_3485	-11	2.65761	1
USA1_3485	-7	5.12318	0
USA1_3485	0	6.17589	0
USA1_3485	3	4.01674	0
USA1_3485	6	4.5054	0
USA1_3485	9	3.51363	0
USA1_3485	11	3.23068	0
USA1_3485	13	2.65761	1
USA1_3485	14	2.65761	1
USA1_3491	-9	2.65761	1
USA1_3491	-5	3.73803	0
USA1_3491	-4	4.07323	0
USA1_3491	0	7.26739	0
USA1_3491	3	6.24515	0
USA1_3491	6	4.77689	0
USA1_3491	9	3.57181	0
USA1_3491	11	2.65761	1
USA1_3491	13	2.65761	1
USA1_3491	14	2.65761	1
USA1_3497	-22	2.65761	1
USA1_3497	-16	3.07316	0
USA1_3497	-6	2.65761	1
USA1_3497	-5	2.89327	0
USA1_3497	-2	2.65761	1
USA1_3497	-1	2.65761	1
USA1_3497	0	3.32525	0
USA1_3497	1	2.68254	0
USA1_3498	-1	3.18397	0
USA1_3498	0	7.3505	0
USA1_3498	9	3.26708	0
USA1_3498	12	3.56073	0
USA1_3498	14	2.65761	1
USA1_3498	15	3.12316	0
USA1_3637	-8	2.65761	1
USA1_3637	-6	2.65761	1
USA1_3637	-4	3.65492	0
USA1_3637	0	8.75227	0
USA1_3637	2	2.65761	1
USA1_3637	6	5.64954	0
USA1_3637	12	2.65761	1
USA1_3637	16	2.65761	1
USA1_3637	19	2.65761	1
USA1_3637	21	2.65761	1
USA1_6682	-15	2.65761	1
USA1_6682	-14	2.65761	1
USA1_6682	-10	2.65761	1
USA1_6682	-8	3.49765	0
USA1_6682	0	4.40013	0
USA1_6682	1	3.36787	0
USA1_6682	2	3.34563	0
USA1_6682	6	2.65761	1
USA1_6682	7	2.65761	1
USA1_6682	8	2.65761	1
USA1_7586	-1	2.65761	1
USA1_7586	0	3.4887	0
USA1_7586	1	3.32248	0
USA1_7586	11	3.03417	0
USA1_7586	12	2.65761	1
USA1_7586	14	2.65761	1
USA1_7586	15	2.65761	1
USA2_48	-6.15486	2.65761	1
USA2_48	-4.97639	2.65761	1
USA2_48	-3.93611	2.65761	1
USA2_48	-3.91389	2.65761	1
USA2_48	-2.24722	2.65761	1
USA2_48	-1.13403	3.10119	0
USA2_48	0	5.10578	0
USA2_48	5.59375	4.04038	0
USA2_48	6.50972	4.60092	0
USA2_48	7.56042	3.48726	0
USA2_48	8.69167	3.28309	0
USA2_87	-6.06458	2.65761	1
USA2_87	-4.89792	2.65761	1
USA2_87	-3.89792	2.65761	1
USA2_87	-3.04722	3.56522	0
USA2_87	-1.97014	4.28167	0
USA2_87	-0.922917	5.35821	0
USA2_87	0	7.67463	0
USA2_87	1.01042	5.33965	0
USA2_87	1.93542	3.54294	0
USA2_87	3.10208	2.7077	0
USA2_87	5.10208	2.65761	1
USA2_87	5.93542	2.65761	1
USA2_87	6.49028	2.65761	1
USA2_87	8.18403	2.65761	1
USA2_172	-12.759	2.65761	1
USA2_172	-11.6438	2.65761	1
USA2_172	-10.6715	5.33594	0
USA2_172	-10.1056	3.22741	0
USA2_172	-1.09514	2.65761	1
USA2_172	0	5.54011	0
USA2_172	0.882639	3.39074	0
USA2_172	1.95417	3.78795	0
USA2_172	2.95972	2.65761	1
USA2_172	5.06111	2.65761	1
USA2_172	5.95694	2.65761	1
USA2_1375	-8.91736	2.65761	1
USA2_1375	-8.11667	2.65761	1
USA2_1375	-6.94306	2.65761	1
USA2_1375	-5.88889	2.90816	0
USA2_1375	-4.94653	3.66173	0
USA2_1375	-3.95208	4.51554	0
USA2_1375	-2.95347	6.19346	0
USA2_1375	-1.96389	7.30712	0
USA2_1375	-0.940278	7.66721	0
USA2_1375	0	7.67834	0
USA2_1375	1.00694	6.01899	0
USA2_1375	2.03889	5.35821	0
USA2_1375	3.13194	3.45385	0
USA2_1375	3.56944	4.18887	0
USA2_1375	4.06319	3.69143	0
USA2_1375	6.99375	2.84876	0
USA2_1375	8.03125	2.65761	1
USA2_1375	9.07639	2.65761	1
USA2_1375	10.1	2.65761	1
USA2_2280	-7.97569	2.65761	1
USA2_2280	-6.01597	2.65761	1
USA2_2280	-2.95764	2.65761	1
USA2_2280	-1.02569	3.04551	0
USA2_2280	0	8.22404	0
USA2_2280	0.984722	6.68718	0
USA2_2280	1.92222	7.69691	0
USA2_2280	2.97569	7.08439	0
USA2_2280	4.07083	5.23942	0
USA2_2280	5.03611	4.03667	0
USA2_2280	6.97917	3.24597	0
USA2_2280	13.966	2.65761	1
USA2_2280	16.9819	2.65761	1
USA2_2280	20.0722	2.65761	1
USA2_2326	-7.19097	2.65761	1
USA2_2326	-4.18611	2.65761	1
USA2_2326	-2.20208	2.65761	1
USA2_2326	-0.83125	4.77911	0
USA2_2326	0	6.05611	0
USA2_2326	7.84722	4.50812	0
USA2_2326	8.92083	3.6209	0
USA2_2326	10.0604	2.65761	1
USA2_2326	12.8674	2.65761	1
USA2_2326	16.7799	2.65761	1
USA2_3229	-8.05278	2.65761	1
USA2_3229	-7.46875	2.65761	1
USA2_3229	-7.17778	2.65761	1
USA2_3229	-5.17778	8.07555	0
USA2_3229	-4.17778	4.17402	0
USA2_3229	-3.17778	5.9633	0
USA2_3229	-2.17778	8.04585	0
USA2_3229	-1.04653	8.2129	0
USA2_3229	0	8.84027	0
USA2_3229	0.822222	8.0607	0
USA2_3229	1.82222	8.30571	0
USA2_3229	2.96667	6.61294	0
USA2_3229	3.82222	4.34107	0
USA2_3229	4.93056	4.22599	0
USA2_3229	5.98611	4.51925	0
USA2_3229	6.98611	3.23112	0
USA2_3229	7.90069	3.28309	0
USA2_3229	8.97847	3.70999	0
USA2_3229	10.2444	3.37589	0
USA2_3229	10.8833	2.65761	1
USA2_3229	11.4472	3.86962	0
USA2_3229	12.0056	4.48956	0
USA2_3229	12.2389	3.88447	0
USA2_3229	14.2389	2.65761	1
USA2_3229	15.2424	3.53923	0
USA2_3229	16.2549	2.97498	0
USA2_3229	18.4472	3.38332	0
USA2_3229	19.4472	2.65761	1
USA2_3229	22.3771	3.28309	0
USA2_3229	23.2389	3.85106	0
USA2_4399	-1	6.47188	0
USA2_4399	0	8.68064	0
USA2_4399	1	7.71175	0
USA2_4399	2.21736	6.12664	0
USA2_4399	3.17639	6.49044	0
USA2_4399	4	6.34937	0
USA2_4399	5.13403	5.1726	0
USA2_4399	6	5.91133	0
USA2_4399	7.19375	3.50211	0
USA2_4399	8.18264	4.67517	0
USA2_4399	9.17361	4.39304	0
USA2_4399	10.2188	3.8028	0
USA2_4399	24.1896	2.65761	1
USA2_7384	-15.9549	2.65761	1
USA2_7384	-7.08194	5.02783	0
USA2_7384	-6.15417	5.28397	0
USA2_7384	-4.98333	5.35821	0
USA2_7384	0	5.54011	0
USA2_7384	0.91875	3.21256	0
USA2_7384	2.01667	3.0121	0
USA2_7384	2.96597	5.37677	0
USA2_7384	4.97778	2.65761	1
USA2_7384	5.86319	3.17172	0
USA2_7474	-12.9514	2.65761	1
USA2_7474	-7.9125	2.65761	1
USA2_7474	-1.10347	5.27655	0
USA2_7474	0	8.07926	0
USA2_7474	8.01944	3.73969	0
USA2_7474	11.0243	2.65761	1
USA2_7474	19.8382	2.65761	1
USA2_7474	23.4667	2.65761	1
USA2_9005	0	8.15351	0
USA2_9005	4.98611	4.04038	0
USA2_9005	5.86389	6.40134	0
USA2_9005	6.97431	3.37589	0
USA2_9005	7.92847	2.65761	1
USA2_9415	-3.77917	2.65761	1
USA2_9415	-2.95764	2.65761	1
USA2_9415	-2.03264	2.65761	1
USA2_9415	-0.991667	3.80651	0
USA2_9415	0	6.54612	0
USA2_9415	9.04722	4.04409	0
USA2_9415	17.9354	2.65761	1
USA2_9415	18.9521	2.65761	1
USA2_9415	19.9486	2.65761	1
USA2_9475	0	7.65607	0
USA2_9475	0.0493056	5.27655	0
USA2_9475	0.952778	7.64122	0
USA2_9475	1.90694	7.27371	0
USA2_9475	2.81875	7.52986	0
USA2_9475	3.91319	4.17402	0
USA2_9475	4.59792	5.28397	0
USA2_9475	5.91319	4.61948	0
USA2_9475	7.72292	5.55125	0
USA2_9475	8.73333	4.75684	0
USA2_9475	9.59236	2.72997	0
USA2_9475	10.9597	2.65761	1
USA2_9500	0	5.28026	0
USA2_9500	1.61528	3.91416	0
USA2_9500	2.96319	4.37077	0
USA2_9500	3.64236	2.65761	1
USA2_9500	4.64236	3.52067	0
USA2_9500	5.63542	2.65761	1
USA2_9501	-4.90278	2.65761	1
USA2_9501	-3.80694	2.65761	1
USA2_9501	-3.12431	2.65761	1
USA2_9501	-1.81111	3.26082	0
USA2_9501	-1.06389	3.61348	0
USA2_9501	0	7.04356	0
USA2_9501	1.86944	6.77257	0
USA2_9501	3.23819	3.55408	0
USA2_9501	4.26181	2.9824	0
USA2_9501	4.975	2.65761	1
USA2_9501	5.94097	3.75083	0
USA2_9501	6.92708	3.81022	0
USA2_9503	-2.01944	7.28114	0
USA2_9503	-1.01389	8.64352	0
USA2_9503	0	9.28573	0
USA2_9503	0.990278	6.96931	0
USA2_9503	3.17778	2.65761	1
USA2_9804	-10.0319	2.65761	1
USA2_9804	-9.10764	2.65761	1
USA2_9804	0	5.81482	0
USA2_9804	17.9701	2.68171	0
USA2_9804	22.9833	2.75224	0
USA2_9846	0	8.32798	0
USA2_9846	0.686806	8.31313	0
USA2_9846	4.775	3.91788	0
USA2_9846	15.9632	2.65761	1
USA2_9988	-11.8465	2.65761	1
USA2_9988	-8.03194	2.65761	1
USA2_9988	-7.00139	2.65761	1
USA2_9988	0	8.56556	0
USA2_9988	1.14306	4.93873	0
USA2_9988	9.11806	2.923	0
USA2_9988	10.3229	2.65761	1
USA2_9990	-0.995833	5.5364	0
USA2_9990	0	5.90391	0
USA2_9990	1.02431	4.90904	0
USA2_9990	2.03611	4.2	0
USA2_9990	3.03264	2.91187	0
USA2_9990	4.02778	3.58378	0
USA2_9990	5.02569	2.65761	1
USA2_9990	7.03194	2.65761	1
USA2_9990	8.01597	2.65761	1
USA2_9990	9.075	2.65761	1
USA2_10016	-0.984028	3.60234	0
USA2_10016	0	6.36793	0
USA2_10016	8.39236	2.65761	1
USA2_10016	9.14722	3.87333	0
USA2_10065	-3.09167	2.65761	1
USA2_10065	-2.15	2.86361	0
USA2_10065	-1.09722	4.70858	0
USA2_10065	0	6.21202	0
USA2_10065	0.95625	5.80368	0
USA2_1779	-4.67778	2.65761	1
USA2_1779	-3.61389	2.65761	1
USA2_1779	-1.79792	2.65761	1
USA2_1779	-0.778472	6.58696	0
USA2_1779	0	6.59809	0
USA2_1779	3.07153	4.3188	0
USA2_1779	3.81667	4.04409	0
USA2_1779	4.85556	3.87704	0
USA2_1779	5.84028	2.65761	1
USA2_1779	7.87292	2.65761	1
USA2_1779	8.91319	2.65761	1
USA2_2656	-8.76944	2.65761	1
USA2_2656	-0.992361	7.88252	0
USA2_2656	0	9.56415	0
USA2_2656	3.01806	5.20973	0
USA2_3260	-7.97014	2.65761	1
USA2_3260	-4.97847	2.65761	1
USA2_3260	-2.98472	6.55726	0
USA2_3260	-2.00139	6.62037	0
USA2_3260	-0.990278	6.18232	0
USA2_3260	0	7.36281	0
USA2_3260	1.00139	5.67746	0
USA2_10075	-12.9597	2.65761	1
USA2_10075	-11.0319	2.65761	1
USA2_10075	-4.04514	2.65761	1
USA2_10075	0	5.73686	0
USA2_10075	2.00764	5.47329	0
USA2_10075	16.9292	2.65761	1
USA2_10075	21.9403	3.11233	0
USA2_10880	-11.0882	2.65761	1
USA2_10880	-9.12917	2.65761	1
USA2_10880	-4.05069	2.65761	1
USA2_10880	-2.89097	3.0121	0
USA2_10880	0	6.93219	0
USA2_10880	1.91111	5.42132	0
USA2_10880	4.87917	5.64034	0
USA2_10880	7.92639	2.90073	0
USA2_10880	14.9167	2.65761	1
USA2_10880	18.941	2.65761	1
USA2_10981	-6.86181	2.65761	1
USA2_10981	-5.80556	2.65761	1
USA2_10981	-2.94653	2.65761	1
USA2_10981	-1.94514	6.11179	0
USA2_10981	-0.955556	5.95217	0
USA2_10981	0	6.80969	0
USA2_10981	0.995833	3.82878	0
USA2_10981	2.05556	2.96013	0
USA2_10981	3.07014	2.71141	0
USA2_10981	5.85556	4.73456	0
USA2_10981	6.88472	2.97498	0
USA2_10981	7.89931	2.65761	1
USA2_10981	8.86528	2.9527	0
USA2_10981	12.9146	2.65761	1
USA2_10992	-5.04375	2.65761	1
USA2_10992	-4.03542	2.65761	1
USA2_10992	-3.02639	3.25339	0
USA2_10992	0	8.99247	0
USA2_10992	2.97222	7.1772	0
USA2_10992	7.94167	4.01068	0
USA2_10996	-1.05764	5.27283	0
USA2_10996	0	8.24631	0
USA2_10996	0.933333	6.9953	0
USA2_10996	7.84931	2.65761	1
USA2_11001	-1.05833	4.98699	0
USA2_11001	0	8.95163	0
USA2_11001	0.932639	8.87739	0
USA2_11001	7.84861	2.65761	1
USA2_11007	-6.01319	2.65761	1
USA2_11007	-5.23611	2.65761	1
USA2_11007	-0.920139	4.12947	0
USA2_11007	0	5.90762	0
USA2_11007	3.05347	2.65761	1
USA2_11007	4.06806	4.12947	0
USA2_11007	5.08403	2.65761	1
USA2_11007	6.06389	2.65761	1
UK1	-9.5	1.49	1
UK1	-5.59	1.49	1
UK1	-4.37	2.97	0
UK1	-4.16	1.49	1
UK1	-3.16	1.49	1
UK1	-2.71	1.49	1
UK1	-1.33	5.79	0
UK1	0	8.18	0
UK1	0.164	1.49	1
UK1	0.97	6.93	0
UK1	2.8	7.08	0
UK1	3.18	4.47	0
UK1	4.46	6.38	0
UK1	6.12	3.87	0
UK1	7.01	4.46	0
UK1	8.05	2.73	0
UK1	9.11	3.39	0
UK1	9.2	1.49	1
UK1	10.8	1.49	1
UK1	11.84	1.49	1
UK1	13	1.49	1
UK1	16	1.49	1
UK2	-8.97	1.49	1
UK2	-3.53	1.49	1
UK2	-2.96	1.49	1
UK2	-2.38	1.49	1
UK2	-2.13	3.59	0
UK2	0	7.85	0
UK2	1.82	7.09	0
UK2	2.47	7.28	0
UK2	3.12	7.5	0
UK2	3.77	1.49	1
UK2	6.13	1.93	0
UK2	7.12	3.01	0
UK2	10.45	1.49	1
UK2	12.2	1.49	1
UK2	14.1	1.49	1
UK2	16.1	1.49	1
UK2	18.3	1.49	1
UK3	-5.22	5.81	0
UK3	-4.38	4.61	0
UK3	-3.28	5.02	0
UK3	-2.38	6.48	0
UK3	0	6.95	0
UK3	1.01	5.46	0
UK3	1.84	6.91	0
UK3	2.75	1.49	1
UK3	5.22	1.49	1
UK3	5.82	4.81	0
UK3	6.98	1.49	1
UK3	8.73	1.49	1
UK3	8.88	4.08	0
UK3	10.57	3.73	0
UK3	10.73	1.49	1
UK3	11.65	2.63	0
UK3	12.33	5.76	0
UK3	14	1.49	1
UK3	14.95	2.76	0
UK4	-1.72	1.49	1
UK4	-0.79	5.35	0
UK4	0	8.21	0
UK4	1.4	8.14	0
UK4	2.1	7.1	0
UK4	4.09	6.64	0
UK4	4.71	5.22	0
UK4	5.82	4.23	0
UK4	6.87	5.62	0
UK4	8.14	5.3	0
UK4	8.76	3.52	0
UK4	9.88	4.11	0
UK4	11.07	2.96	0
UK4	12.11	3.73	0
UK4	12.64	1.49	1
UK4	15.75	1.49	1
UK4	16.65	3.2	0
UK4	17.35	1.49	1
UK4	18.31	1.49	1
UK5	-4.33	3.26	0
UK5	-3.28	3.84	0
UK5	-2.31	4.98	0
UK5	-1.2	7.46	0
UK5	1	8.04	0
UK5	2.09	6.72	0
UK5	2.43	1.49	1
UK5	4.69	3.19	0
UK5	6.13	3.59	0
UK5	6.89	1.49	1
UK5	10.1	1.49	1
UK5	12.5	1.49	1
UK5	14.2	1.49	1
UK5	16.7	1.49	1
UK6	-6.58	1.49	1
UK6	-4.99	1.49	1
UK6	-3.39	1.49	1
UK6	-1.07	1.49	1
UK6	0	8.31	0
UK6	1.15	7.54	0
UK6	1.62	6.49	0
UK6	4.89	6.72	0
UK6	5.59	4.89	0
UK6	6.71	5.47	0
UK6	8.42	1.49	0
UK6	10.34	2.26	0
UK6	11.94	2.43	0
UK6	13	1.49	0
UK7	0	6	0
UK7	1.12	5.48	0
UK7	2.23	4.91	0
UK7	2.37	4.15	0
UK7	5.51	4	0
UK7	6.15	3.64	0
UK7	7.01	3.13	0
UK7	8.22	4.92	0
UK7	8.77	2.26	0
UK7	9.47	1.49	1
UK7	11.73	1.49	1
UK7	13.67	1.49	1
UK8	-7.35	1.49	1
UK8	-2.64	1.49	1
UK8	-1.1	1.49	1
UK8	0	8.34	0
UK8	0.93	7.34	0
UK8	1.91	6.75	0
UK8	3.21	5.73	0
UK8	3.37	4.35	0
UK8	5.23	4.21	0
UK8	5.88	3.22	0
UK8	7.02	3.18	0
UK8	7.58	1.49	1
UK8	10.1	1.49	1
UK8	11.81	1.49	1
UK8	14.73	1.49	1
UK8	16.52	1.49	1
UK8	18.46	1.49	1
UK9	-3.53	1.49	1
UK9	-1.26	1.49	1
UK9	0	8.267	0
UK9	1.4	7.75	0
UK9	2.3	6.91	0
UK9	2.86	5	0
UK9	4.02	4.34	0
UK9	5.53	3.9	0
UK9	7.59	3.39	0
UK9	9.23	4.49	0
UK9	10.21	3.59	0
UK9	11.16	5.27	0
UK9	11.89	1.49	1
UK9	13.03	2.41	0
UK9	14	1.49	1
UK9	14.2	2.83	0
UK9	15.38	1.49	1
UK9	17.16	1.49	1
UK13	-6.98	5.05	0
UK13	-5.86	3.45	0
UK13	-4.82	4.84	0
UK13	-3.71	6.19	0
UK13	-2.95	5.32	0
UK13	-1.88	4.07	0
UK13	-0.71	5.19	0
UK13	0	6.57	0
UK13	1.32	3.7	0
UK13	2	1.49	1
UK13	3.23	3.41	0
UK13	4.27	4.89	0
UK13	5.39	1.49	1
UK13	6.14	3.64	0
UK14	-3.93	6.63	0
UK14	-3.22	7.93	0
UK14	-1.01	7.08	0
UK14	0	8.45	0
UK14	1.05	8	0
UK14	2.15	7.57	0
UK14	3.21	6.12	0
UK14	4.06	5.46	0
UK14	5.14	4.63	0
UK14	6.06	3.6	0
UK14	6.65	2.52	0
UK14	8.1	2.4	0
UK14	8.85	1.49	1
UK14	10.7	1.49	1
UK14	12.39	1.49	1
UK14	13.69	3.35	0
UK14	16.17	1.49	1
UK15	-8	1.49	1
UK15	-1	8	0
UK15	0	8.63	0
UK15	1.49	7.88	0
UK15	2.31	6.32	0
UK15	3	4.61	0
UK15	4.3	5.36	0
UK15	5.62	3.89	0
UK15	6.47	2.94	0
UK15	7.38	1.49	1
UK15	10	1.49	1
UK15	12	1.49	1
UK15	14	1.49	1
UK15	15	1.49	1
UK15	17	1.49	1
UK15	19.3	1.49	1
UK16	-1.93	6.87	0
UK16	-1.01	7.48	0
UK16	0	7.97	0
UK16	1.19	6.27	0
UK16	1.87	5.04	0
UK16	4.75	4.51	0
UK16	5.61	1.49	1
UK16	8.08	2.89	0
UK16	8.75	3.51	0
UK16	10.13	1.49	1
UK16	12.79	1.49	1
UK16	15.61	1.49	1
UK16	17.95	1.49	1
UK17	-2.06	6.72	0
UK17	-1	7.3	0
UK17	0	7.43	0
UK17	0.92	6.68	0
UK17	2	5	0
UK17	3.43	6.66	0
UK17	4.55	5.32	0
UK17	5.14	4.31	0
UK17	6.23	6.32	0
UK17	8.18	5.27	0
UK17	9.25	5.63	0
UK17	10.38	6.78	0
UK17	11.17	3.93	0
UK18	-2.36	6.48	0
UK18	-1.15	6.36	0
UK18	0	6.67	0
UK18	1.25	5.77	0
UK18	2	3.97	0
UK18	4	2.24	0
UK18	4.88	3.67	0
UK18	6.22	2.83	0
UK18	7.47	3.82	0
UK18	8.13	4.26	0
UK18	9.88	1.49	1
UK18	11.26	2.85	0
UK18	11.93	4.39	0
UK18	14.1	4.08	0
UK18	14.89	3.69	0
UK18	15.75	3	0
UK18	16.86	2.53	0
UK18	18.01	3.04	0
UK19	-5.26	6.98	0
UK19	-3.98	6.54	0
UK19	-3.27	5.9	0
UK19	-2.01	7.98	0
UK19	-1.06	7.37	0
UK19	0	8.45	0
UK19	1.26	7.02	0
UK19	2.38	6.65	0
UK19	3.09	6.11	0
UK19	4.2	5.55	0
UK19	4.97	3.89	0
UK19	6.08	3.13	0
UK19	6.62	2.38	0
UK19	7.56	1.49	1
UK19	8.96	2.67	0
UK19	10.53	1.49	1
UK19	11.6	2.12	0
UK19	12.64	1.84	0
UK19	13.72	3.22	0
UK19	15	1.49	1
UK20	0	8.44	0
UK20	1.33	7.89	0
UK20	3.18	7.84	0
UK20	4.08	8.08	0
UK20	5.46	6.87	0
UK20	6.4	6.52	0
UK20	7.41	5.8	0
UK20	8.96	4.87	0
UK20	10.46	5.54	0
UK20	11	4.19	0
UK20	11.94	4.74	0
UK20	12	1.49	0
UK20	14.02	1.84	0
UK20	14.94	3.61	0
UK20	16	1.49	0
UK21	-3.33	6.98	0
UK21	-2.12	7.12	0
UK21	-0.89	6.07	0
UK21	0	7.23	0
UK21	1.17	6.72	0
UK21	2.31	6.89	0
UK21	3.46	5.86	0
UK21	4.39	5.34	0
UK21	5.58	4.94	0
UK21	6.24	3.89	0
UK21	7.4	4.28	0
UK21	7.54	1.49	1
UK21	9.23	2.68	0
UK21	10	1.49	1
UK22	0	7.98	0
UK22	1.2	7.81	0
UK22	1.83	7.24	0
UK22	3.17	6.23	0
UK22	4.08	7.14	0
UK22	5.16	5.23	0
UK22	6.28	4.74	0
UK22	7.15	3.28	0
UK22	7.88	1.49	1
UK22	9.03	2.31	0
UK22	9.87	3.71	0
UK22	10.48	1.49	1
UK22	12.12	3.66	0
UK22	13.12	1.49	1
UK23	0	7.49	0
UK23	1.15	7.18	0
UK23	2.83	7.28	0
UK23	3.98	6.2	0
UK23	4.35	4.39	0
UK23	6.53	4.28	0
UK23	6.71	3.37	0
UK23	8.31	3.67	0
UK23	8.77	1.49	1
UK23	10.5	1.49	1
UK23	12.63	1.49	1
UK23	13.91	1.49	1
UK24	-5	1.49	1
UK24	0	3.64	0
UK24	0.99	1.76	0
UK24	2.31	1.49	1
UK24	2.85	1.96	0
UK24	5.4	1.49	1
UK24	7	2.86	0
UK24	8.49	1.49	1
UK24	9.39	2.99	0
UK24	10.76	1.49	1
UK24	13.12	1.49	1
UK25	-1.86	6.74	0
UK25	-1.1	7.51	0
UK25	0	7.95	0
UK25	1.04	7.11	0
UK25	2.1	5.72	0
UK25	2.73	1.49	1
UK25	4	2.4	0
UK25	6.13	1.49	1
UK25	8.8	1.49	1
UK25	10.65	1.49	1
UK26	-3.01	6.31	0
UK26	-1.78	6.29	0
UK26	-0.73	6.6	0
UK26	0	8.06	0
UK26	1.49	7.93	0
UK26	2.09	5.38	0
UK26	3.25	3.73	0
UK26	4.3	4.27	0
UK26	4.89	1.49	0
UK26	6.43	1.49	0
UK26	7.14	3.41	0
UK26	7.87	3.61	0
UK26	9.05	2.39	0
UK26	10.13	3.63	0
UK27	-0.95	6.76	0
UK27	0	7.3	0
UK27	1.19	5.03	0
UK27	1.89	3.48	0
UK27	3.04	4.13	0
UK27	3.83	2.18	0
UK27	4.86	1.49	1
UK27	6.21	2.25	0
UK27	6.3	1.49	1
UK27	8.85	1.49	1
UK27	10.6	1.49	1
UK27	11.68	1.49	1
UK28	0	7.51	0
UK28	1.18	6.17	0
UK28	2.15	5.06	0
UK28	3.36	4.58	0
UK28	4	4.07	0
UK28	5	3.64	0
UK28	8.18	3.73	0
UK28	9.2	3.41	0
UK28	9.49	1.49	1
UK28	11.53	4.12	0
UK28	11.87	1.49	1
UK28	13.32	2.97	0
UK29	-3.45	8.1	0
UK29	-1.52	8.55	0
UK29	0	9	0
UK29	0.781	7.714	0
UK29	1.59	5.88	0
UK29	4.07	5.84	0
UK29	4.97	4.07	0
UK29	5.92	3.56	0
UK29	7.15	3.69	0
UK29	7.67	1.49	1
UK29	8.86	2.35	0
UK29	10	1.49	1
UK30	-1.03	7.81	0
UK30	0	8.71	0
UK30	0.62	7.91	0
UK30	2.16	8.24	0
UK30	3.18	7.85	0
UK30	4.28	7.12	0
UK30	4.96	6.01	0
UK30	5.98	5.65	0
UK30	6.98	4.94	0
UK30	7.87	3.94	0
UK30	8.74	2.21	0
UK30	10	1.49	0
UK30	12	1.49	0
UK31	0	8.83	0
UK31	1.21	8.81	0
UK31	2	8.12	0
UK31	3.15	8.18	0
UK31	3.46	5.12	0
UK31	5.21	5.32	0
UK31	6	4.51	0
UK31	7.42	3.35	0
UK31	8.8	1.49	1
UK31	11	1.49	1
UK31	13	1.49	1
UK32	-1.07	5.08	0
UK32	0	6.22	0
UK32	1	4.21	0
UK32	2	2	0
UK32	2.81	3.38	0
UK32	4	1.49	1
UK32	6.18	1.49	1
UK32	8.94	1.49	1
UK32	11.6	1.49	1
UK33	-1.11	4.92	0
UK33	0	5.53	0
UK33	0.88	3.67	0
UK33	1.96	2.4	0
UK33	3.34	3.97	0
UK33	3.56	1.49	1
UK33	5.4	1.49	1
UK33	7.33	1.49	1
UK33	9	1.49	1
UK33	12	1.49	1
UK34	-1.12	5.57	0
UK34	0	7.79	0
UK34	0.81	7.16	0
UK34	1.92	6.14	0
UK34	2.87	7.58	0
UK34	3.78	7.2	0
UK34	5	5	0
UK34	5.55	2.11	0
UK34	6.86	6.94	0
UK34	7.8	1.81	0
UK34	9	3.72	0
UK34	9.71	5.72	0
UK34	11	1.49	1
UK34	11.94	3.93	0
UK35	0	8.42	0
UK35	1	7.44	0
UK35	2	6.71	0
UK35	3.16	6.43	0
UK35	3.83	3.88	0
UK35	4.96	4.13	0
UK35	6	1.49	1
UK35	7.81	2.21	0
UK35	8.75	3.48	0
UK35	10	1.49	1
UK35	12	1.49	1
UK36	-5.12	1.49	1
UK36	-3	1.49	1
UK36	-1.86	3.92	0
UK36	-1	6.54	0
UK36	0	8.5	0
UK36	1.24	7.99	0
UK36	2.89	7.89	0
UK36	4	7.48	0
UK36	5	6.19	0
UK36	6	5.26	0
UK36	6.92	5.04	0
UK36	8.06	4.14	0
UK37	-3	1.49	1
UK37	-2	5.73	0
UK37	-1	6.61	0
UK37	0	9.08	0
UK37	1.02	8.24	0
UK37	1.97	7.75	0
UK37	3.21	7.49	0
UK37	5.19	6.76	0
UK37	6.23	5.94	0
UK37	7	5	0
UK37	8	5.23	0
UK37	9.45	4.93	0
UK37	10.6	4	0
UK38	-1.02	8.01	0
UK38	0	8.27	0
UK38	1	7.26	0
UK38	2	7.77	0
UK38	3	6.09	0
UK38	4	1.49	1
UK38	4.05	6.23	0
UK38	7	1.49	1
UK38	8	5.12	0
UK38	9	5.71	0
UK38	10	1.49	1
UK38	11	4.8	0
UK38	12	1.49	1
UK39	0	6.86	0
UK39	1	6.08	0
UK39	2	6	0
UK39	3	6.71	0
UK39	4	6.03	0
UK39	5	5.6	0
UK39	10	4.96	0
UK39	12	4.25	0
UK39	13	3.82	0
UK40	-2	6.89	0
UK40	-1	7.35	0
UK40	0	7.77	0
UK40	1	7.53	0
UK40	2	7.51	0
UK40	3	6.71	0
UK40	4	6.75	0
UK40	5	5.43	0
UK40	6	4.72	0
UK40	7	1.49	1
UK40	8	3.52	0
UK40	9	2.67	0
UK40	10	5.1	0
UK40	11	4.01	0
UK41	-1	7.54	0
UK41	0	8.29	0
UK41	1	7.81	0
UK41	2	6.15	0
UK41	3	6.81	0
UK41	4	6.36	0
UK41	5	5.37	0
UK41	6	5	0
UK41	7	4.14	0
UK41	8	3.95	0
UK41	9	2.54	0
UK41	10	2.33	0
UK41	11	4.05	0
UK41	12	2.91	0
UK42	-1	7.31	0
UK42	0	7.63	0
UK42	1	6.85	0
UK42	2	3.48	0
UK42	3	2.96	0
UK42	4	2.99	0
UK42	5	1.49	1
UK42	6	1.49	1
UK42	7	1.49	1
UK42	9	1.49	1
UK42	11	1.49	1
UK42	13	1.49	1
UK43	0	8.22	0
UK43	1	7.13	0
UK43	2	5.93	0
UK43	3	5.39	0
UK43	4	5.45	0
UK43	5	4.57	0
UK43	8	4.33	0
UK43	12	4.47	0
UK44	-3	7.82	0
UK44	-2	8.98	0
UK44	-1	8.49	0
UK44	0	9.17	0
UK44	1	7.82	0
UK44	2	7.13	0
UK44	3	7.36	0
UK44	4	7.05	0
UK44	5	5.92	0
UK44	6	6.29	0
UK44	8	5.08	0
UK44	10	5.186	0
UK45	-1	8.02	0
UK45	0	8.66	0
UK45	1	7.14	0
UK45	2	6.28	0
UK45	3	5.74	0
UK45	4	5.52	0
UK45	5	6.68	0
UK45	6	4.32	0
UK45	7	5.37	0
UK45	9	4.36	0
UK45	10	4.14	0
UK45	11	3.5	0
UK45	12	1.49	1
UK46	0	7.42	0
UK46	2	7.23	0
UK46	3	6.72	0
UK46	5	6.06	0
UK46	6	5.2	0
UK46	7	5.34	0
UK46	8	4.92	0
UK46	9	3.63	0
UK46	10	1.49	1
UK46	11	4.28	0
UK46	13	2.02	0
UK47	0	8.41	0
UK47	1	6.4	0
UK47	2	8.26	0
UK47	3	7.5	0
UK47	4	6.7	0
UK47	5	5.77	0
UK47	6	5.22	0
UK47	7	4.85	0
UK47	9	6.26	0
UK47	10	5.69	0
UK47	11	5.33	0
UK47	12	5.17	0
UK48	-3	1.49	1
UK48	-1	1.49	1
UK48	0	6.25	0
UK48	1	3.68	0
UK48	2	4.61	0
UK48	3	5.77	0
UK48	4	5.1	0
UK48	5	4.09	0
UK48	6	1.49	1
UK48	8	1.49	1
UK48	10	1.49	1
UK48	11	1.49	1
UK49	-2	4.64	0
UK49	0	5.19	0
UK49	1	3.33	0
UK49	2	3.69	0
UK49	4	3.15	0
UK49	4.5	1.89	0
UK49	5	1.49	1
UK49	8	1.49	1
UK49	10	1.49	1
UK49	12	1.49	1
UK50	-3	6.77	0
UK50	-2	7.28	0
UK50	-1	7.12	0
UK50	0	7.29	0
UK50	1	6.09	0
UK50	2	5.02	0
UK50	3	5.4	0
UK50	4	3.16	0
UK50	5	4.23	0
UK50	6	3.09	0
UK50	7	1.49	1
UK50	9	1.49	1
UK50	10	1.49	1
UK51	-6	1.49	1
UK51	-1	6.94	0
UK51	0	7.05	0
UK51	1	6.5	0
UK51	2	5.13	0
UK51	4	5.44	0
UK51	5	5.71	0
UK51	6	2.9	0
UK51	9	3.14	0
UK51	9.3	1.49	1
UK51	11	1.49	1
UK52	-6	1.49	1
UK52	-1	6.95	0
UK52	0	7.03	0
UK52	1	5.17	0
UK52	2	6.51	0
UK52	4	5.48	0
UK52	5	2.87	0
UK52	6	5.76	0
UK52	7	4.16	0
UK52	8	2.55	0
UK52	9	1.49	1
UK52	11	1.49	1
UK53	-3	6.44	0
UK53	-2	6.93	0
UK53	-1	7.42	0
UK53	0	8.315	0
UK53	1	7.99	0
UK53	2	7.66	0
UK53	3	6.25	0
UK53	5	5.16	0
UK53	6	4.1	0
UK53	7	4.5	0
UK53	8	1.49	1
UK53	9	1.49	1
UK53	11	1.49	1
UK54	-3	4.24	0
UK54	-2	5.03	0
UK54	-1	7.61	0
UK54	0	8.46	0
UK54	1	7.61	0
UK54	2	7.22	0
UK54	3	6.76	0
UK54	4	6.1	0
UK54	5	5.75	0
UK54	6	5.18	0
UK54	7	5.72	0
UK54	9	5.09	0
UK54	10	4	0
UK55	0	7.7	0
UK55	1	6.15	0
UK55	2	5.63	0
UK55	4	5.45	0
UK55	5	5.96	0
UK55	7	3.04	0
UK55	9	3.31	0
UK55	10	1.49	1
UK56	-5	1.49	1
UK56	0	8.46	0
UK56	1	7.69	0
UK56	2	7.06	0
UK56	3	6.57	0
UK56	4	5.19	0
UK56	5	4.5	0
UK56	6	6.21	0
UK56	7	5.19	0
UK56	9	4.73	0
UK56	10	2.87	0
UK56	12	1.49	1
UK57	-1	7.65	0
UK57	0	7.92	0
UK57	1	6.12	0
UK57	2	6.73	0
UK57	3	6.43	0
UK57	4	5.56	0
UK57	5	4.65	0
UK57	6	2.77	0
UK57	7	2.24	0
UK57	8	1.49	1
UK57	11	1.49	1
UK58	-8	1.49	1
UK58	-2	5.02	0
UK58	-1	7.07	0
UK58	0	8.57	0
UK58	1	8.01	0
UK58	2	7.69	0
UK58	3	6.58	0
UK58	4	7.37	0
UK58	5	7.69	0
UK58	7	6.3	0
UK58	8	5.64	0
UK58	9	5.44	0
UK58	10	4	0
UK58	11	3.93	0
UK59	-6	1.49	1
UK59	0	7.6	0
UK59	1	7.21	0
UK59	1.5	5.22	0
UK59	2	4.23	0
UK59	3	5.77	0
UK59	4	6.15	0
UK59	6	4.99	0
UK59	7	4.67	0
UK59	8.08	3	0
UK59	9	1.49	1
UK59	12	1.49	1
UK60	-6	1.49	1
UK60	-4	1.49	1
UK60	-3	3.59	0
UK60	-2	5.42	0
UK60	-1	6.67	0
UK60	0	8.03	0
UK60	1	7.73	0
UK60	2	6.01	0
UK60	3	5.29	0
UK60	4	3.43	0
UK60	5	3.5	0
UK60	6	3.35	0
UK61	-7	1.49	1
UK61	-1	6.57	0
UK61	0	6.83	0
UK61	1	4.69	0
UK61	2	5.03	0
UK61	4	4.16	0
UK61	5	1.49	1
UK61	8	1.49	1
UK61	10	1.49	1
UK61	12	1.49	1
UK62	-5	1.49	1
UK62	-4	4.075	0
UK62	-3	7.11	0
UK62	-2	8.08	0
UK62	0	8.13	0
UK62	1	7.85	0
UK62	2	6.83	0
UK62	3	6.15	0
UK62	4	5.76	0
UK62	5	4.75	0
UK62	6	4.19	0
UK62	7	3.17	0
UK62	8	3.8	0
UK62	10	1.49	1
UK62	11	2.73	0
UK62	12	1.49	1
UK62	14	1.49	1
UK63	-5	2.55	0
UK63	-4	4.4	0
UK63	-3	5.26	0
UK63	-2	7.3	0
UK63	-1	7.09	0
UK63	0	8.21	0
UK63	2	6.4	0
UK63	3	5.5	0
UK63	6	4.55	0
UK63	6.9	3.53	0
UK63	7	5.41	0
UK63	8	1.49	1
UK63	9	4.45	0
UK63	10	1.49	1
UK63	11	4.11	0
UK63	12	1.49	1
UK63	13	3.6	0
UK64	-3	6.06	0
UK64	-2	6.151	0
UK64	-1	8.11	0
UK64	0	9.47	0
UK64	1	8.06	0
UK64	2	7.34	0
UK64	3	6.34	0
UK64	4	6.81	0
UK64	5	5.98	0
UK64	6	4.89	0
UK64	7	3.34	0
UK64	8	1.49	1
UK64	10	1.49	1
UK65	-6	1.49	1
UK65	-2	5.16	0
UK65	-1	7.58	0
UK65	0	7.75	0
UK65	2	7.52	0
UK65	3	6.56	0
UK65	4	5.9	0
UK65	5	4.15	0
UK65	6	5.41	0
UK65	7	2.45	0
UK65	8	1.49	1
UK65	10	1.49	1
UK65	11	1.49	1
UK66	-2	5.28	0
UK66	-1	5.51	0
UK66	0	6.16	0
UK66	1	2.53	0
UK66	2	1.49	1
UK66	3	2.59	0
UK66	5	1.49	1
UK66	7	1.49	1
UK66	9	1.49	1
UK66	11	1.49	1
UK67	-8	1.49	1
UK67	0	8.37	0
UK67	1	7.43	0
UK67	2	6.99	0
UK67	3	6.71	0
UK67	4	5.82	0
UK67	5	4.85	0
UK67	6	4.19	0
UK67	7	1.49	1
UK67	9	1.49	1
UK67	10	2.7	0
UK67	13	1.49	1
UK68	-3	3.2	0
UK68	-2	1.62	0
UK68	-1	2.36	0
UK68	0	3.97	0
UK68	2	1.49	1
UK68	3	1.49	1
UK68	6	1.49	1
UK68	9	1.49	1
UK69	-9	1.49	1
UK69	-4	5.58	0
UK69	-2	8.47	0
UK69	0	8.51	0
UK69	1	7.98	0
UK69	2	6.52	0
UK69	3	5.75	0
UK69	4	4.89	0
UK69	5	4.15	0
UK69	6	1.49	1
UK69	7	1.49	1
UK69	9	1.49	1
UK70	-9	1.49	1
UK70	-8	2.39	0
UK70	-7	3.24	0
UK70	-6	4.52	0
UK70	-5	2.5	0
UK70	-4	3.22	0
UK70	-3	5.14	0
UK70	-2	4.61	0
UK70	-1	6.48	0
UK70	0	6.8	0
UK70	1	6.2	0
UK70	2	4.52	0
UK70	3	3.95	0
UK71	-9	1.49	1
UK71	-6	1.49	1
UK71	-5	4.78	0
UK71	-3	5.42	0
UK71	-2	6.3	0
UK71	0	7.07	0
UK71	1	6.58	0
UK71	2	4.26	0
UK71	3	2.57	0
UK71	4	1.49	1
UK72	-6	1.49	1
UK72	-3	7.63	0
UK72	-2	7.68	0
UK72	-1	8.27	0
UK72	0	8.3	0
UK72	1	7.92	0
UK72	2	7.34	0
UK72	3	5.68	0
UK72	5	6.26	0
UK72	6	4.81	0
UK72	7	4.32	0
UK72	8	4.64	0
UK72	9	3	0
UK72	10	4.45	0
UK73	-3	4.61	0
UK73	-2	5.15	0
UK73	-1	6.31	0
UK73	0	9.14	0
UK73	1	8.3	0
UK73	2	6.76	0
UK73	4	7.18	0
UK73	5	6.99	0
UK73	6	5.28	0
UK73	7	5.84	0
UK73	12	6.49	0
UK73	14	5.3	0
UK73	15	5.82	0
UK73	16	1.49	1
UK73	17	2	0
UK74	0	7.94	0
UK74	1	6.77	0
UK74	2	6.88	0
UK74	3	6.01	0
UK74	4	5.38	0
UK74	5	5.96	0
UK74	6	2.85	0
UK74	7	1.49	1
UK74	9	1.49	1
UK74	10	4.15	0
UK74	11	1.49	1
UK74	13	3.87	0
UK75	-4	4.28	0
UK75	-3	5.46	0
UK75	-2	5.92	0
UK75	-1	6.8	0
UK75	0	7.38	0
UK75	1	6.5	0
UK75	2	6.03	0
UK75	3	4.89	0
UK75	4	3.88	0
UK75	5	5.32	0
UK75	6	2.88	0
UK75	7	1.49	1
UK75	8	1.49	1
UK76	-11	1.49	1
UK76	-8	1.49	1
UK76	-6	4.14	0
UK76	-5	1.49	1
UK76	-4	1.49	1
UK76	-3	2.85	0
UK76	-2	5.21	0
UK76	-1	7.45	0
UK76	0	8.51	0
UK76	1	6.85	0
UK76	2	4.68	0
UK77	0	6.66	0
UK77	1	5.36	0
UK77	3	5.66	0
UK77	4	3.82	0
UK77	5	3.65	0
UK77	6	6.11	0
UK77	7	3.67	0
UK77	8	1.68	0
UK77	9	5.56	0
UK77	10	2.94	0
UK77	11	1.49	1
UK77	12	2.34	0
UK77	13	1.49	1
UK77	15	1.49	1
UK78	-7	1.49	1
UK78	-2	3.3	0
UK78	0	4.91	0
UK78	1	3.51	0
UK78	2	1.49	1
UK78	4	3.89	0
UK78	5	1.49	1
UK78	7	1.49	1
UK78	9	3.21	0
UK78	11	1.49	1
UK80	-7	1.49	1
UK80	-1	7.06	0
UK80	0	8.77	0
UK80	1	8.67	0
UK80	2	8.34	0
UK80	3	7.62	0
UK80	4	6.14	0
UK80	5	6.57	0
UK80	6	6.98	0
UK80	7	4.73	0
UK80	9	4.81	0
UK80	10	3.94	0
UK80	11	1.49	1
UK80	12	2.07	0
UK81	-7	1.49	1
UK81	-1	7.03	0
UK81	0	8.71	0
UK81	1	8.67	0
UK81	2	8.29	0
UK81	3	7.61	0
UK81	4	6.11	0
UK81	5	6.51	0
UK81	6	6.92	0
UK81	7	4.66	0
UK81	10	4.71	0
UK81	10.5	1.49	1
UK81	11	3.89	0
UK81	12	2.02	0
UK82	-6	5.19	0
UK82	-5	1.49	1
UK82	-4	6	0
UK82	-3	6.64	0
UK82	-1	7.36	0
UK82	0	7.57	0
UK82	2	7.28	0
UK82	3	6.3	0
UK82	4	4.94	0
UK82	5	4.41	0
UK82	6	2.61	0
UK82	7	1.49	1
UK83	-5	4.23	0
UK83	-4	6.2	0
UK83	-3	5.49	0
UK83	-2	7.9	0
UK83	0	8.35	0
UK83	1	6.44	0
UK83	2	5.78	0
UK83	3	4.62	0
UK83	4	4.25	0
UK83	6	1.49	1
UK83	8	1.49	1
UK84	-2	4.96	0
UK84	-1	7.26	0
UK84	0	8.54	0
UK84	1	7.73	0
UK84	2	8.38	0
UK84	3	5.67	0
UK84	5	4.34	0
UK84	6	6.12	0
UK84	7	3.53	0
UK84	9	4.41	0
UK84	10	3.51	0
UK84	11	1.49	1
UK86	0	5.42	0
UK86	0.6	4.5	0
UK86	1.5	3.87	0
UK86	2.4	2.44	0
UK86	3.5	3.27	0
UK86	4.1	1.49	1
UK86	5.8	1.49	1
UK86	6.8	1.49	1
UK86	8.2	1.49	1
UK86	9.1	1.49	1
UK86	11	2.75	0
UK86	12.4	1.49	1
UK87	-0.8	6.68	0
UK87	0	8.76	0
UK87	0.9	8.07	0
UK87	2	5.65	0
UK87	3.2	4.06	0
UK87	4	1.49	1
UK87	5.3	2.14	0
UK87	7	1.49	1
UK87	9.1	1.49	1
UK87	10.2	1.49	1
UK87	12.1	1.49	1
UK88	-5.1	2.66	0
UK88	-4.3	1.49	1
UK88	-3.4	1.49	1
UK88	-1.9	1.49	1
UK88	-0.8	2.89	0
UK88	0	4.24	0
UK88	1.3	1.49	1
UK88	2.1	1.49	1
UK88	3.1	1.49	1
UK88	4.19	4	0
UK88	5.5	1.49	1
UK88	6.6	1.49	1
UK88	8.1	1.49	1
UK90	0	5.42	0
UK90	1	4.74	0
UK90	2	1.49	1
UK90	2.7	3.36	0
UK90	3.8	1.49	1
UK90	5	1.49	1
UK90	6.8	3.47	0
UK90	8.1	1.49	1
UK90	8.9	1.49	1
UK90	9.9	2.01	0
UK90	11.2	1.49	1
UK90	13.1	1.49	1
UK92	0	7.15	0
UK92	1.2	6.83	0
UK92	2.6	6.3	0
UK92	3.5	4.74	0
UK92	4.9	6.55	0
UK92	5.6	4.61	0
UK92	6.6	4.57	0
UK92	7.4	4.77	0
UK92	8.7	3.65	0
UK92	9.8	5.02	0
UK92	10.8	5.43	0
UK92	11.9	2.7	0
UK92	13	1.49	1
UK93	-1	8.56	0
UK93	0	8.83	0
UK93	0.8	8.44	0
UK93	2.2	8.49	0
UK93	3.3	8.22	0
UK93	4.4	7.75	0
UK93	5.1	6.29	0
UK93	5.9	3.01	0
UK93	6.9	5.16	0
UK93	7.5	1.49	1
UK93	9	4.87	0
UK93	10.2	1.49	1
UK93	11.8	1.49	1
UK94	-6.9	1.49	1
UK94	-5.6	1.49	1
UK94	-4.2	1.49	1
UK94	-3.2	1.49	1
UK94	-2.3	4.84	0
UK94	-1.1	7.47	0
UK94	0	8.8	0
UK94	1.3	8.4	0
UK94	2.7	8.24	0
UK94	3.7	8.02	0
UK94	5.2	8.17	0
UK94	6.1	7.63	0
UK94	6.8	6.52	0
UK95	-3.2	7.07	0
UK95	-1.2	7.8	0
UK95	0	8.58	0
UK95	0.8	7.19	0
UK95	1.9	6.59	0
UK95	3	7.38	0
UK95	3.9	4.42	0
UK95	4.5	1.49	1
UK95	6	1.49	1
UK95	7	3.17	0
UK95	7.7	1.49	1
UK95	9.1	1.49	1
UK95	10.1	1.49	1
UK96	-2.8	7.28	0
UK96	-1.7	7.63	0
UK96	-0.9	8.44	0
UK96	0	8.53	0
UK96	1.4	7.89	0
UK96	2.1	6.21	0
UK96	3.1	6.82	0
UK96	4.1	5.58	0
UK96	5	4.07	0
UK96	5.7	1.49	1
UK96	7.1	1.49	1
UK96	8.3	1.49	1
UK96	10.2	1.49	1
UK100	-2.5	4.79	0
UK100	-1.6	5.86	0
UK100	-1.1	8.43	0
UK100	0	8.45	0
UK100	0.6	7.95	0
UK100	1.3	6.83	0
UK100	2.7	6.65	0
UK100	3.5	4.19	0
UK100	4.1	4.97	0
UK100	5.6	5.08	0
UK100	6.1	4.47	0
UK100	7.7	4.27	0
UK100	8.5	3.59	0
UK100	9.6	1.49	1
UK100	10.8	1.49	1
UK103	0	7.51	0
UK103	0.9	7.28	0
UK103	1.6	6.19	0
UK103	2.9	6.87	0
UK103	4.6	6.02	0
UK103	5.9	6.28	0
UK103	6.8	4.52	0
UK103	7.8	5.57	0
UK103	8.3	1.49	1
UK103	9.5	1.49	1
UK103	10.9	1.49	1
UK103	12.8	1.49	1
UK104	-5.2	3.41	0
UK104	-4.4	7.54	0
UK104	-3.7	8.45	0
UK104	-2.5	8.27	0
UK104	-1.7	8.71	0
UK104	0	9.47	0
UK104	0.6	8.03	0
UK104	1.6	8.51	0
UK104	2.7	7	0
UK104	3.6	5.97	0
UK104	4.8	5.8	0
UK104	5.7	4.29	0
UK104	6.9	3.14	0
UK104	7.6	2.51	0
UK114	-8.8	1.49	1
UK114	-7.1	1.49	1
UK114	-6.4	1.49	1
UK114	-5.4	1.49	1
UK114	-4.5	1.49	1
UK114	-2.9	1.49	1
UK114	-2	6.24	0
UK114	-1.2	6.99	0
UK114	0	8.84	0
UK114	1	7.51	0
UK114	2.2	7.4	0
UK114	3	6.78	0
UK114	3.8	5.58	0
UK114	5	5.45	0
UK119	-1.8	4.49	0
UK119	-1	5.56	0
UK119	0	6.98	0
UK119	1.2	6.32	0
UK119	2.2	5.27	0
UK119	2.8	3.58	0
UK119	4.4	4.8	0
UK119	5.2	3.9	0
UK119	6.2	3.2	0
UK119	7.6	1.49	1
UK119	8.2	1.49	1
UK119	9.9	1.49	1
UK119	10.1	1.49	1
UK119	11.4	1.49	1
UK120	0	8.26	0
UK120	0.8	7.45	0
UK120	1.7	7.48	0
UK120	3.1	7.34	0
UK120	3.8	6.7	0
UK120	5	6.4	0
UK120	5.9	6.04	0
UK120	7	6.72	0
UK120	7.8	1.49	1
UK120	8.7	3.9	0
UK120	10.1	4.29	0
UK120	11.1	7.4	0
UK120	12.3	1.49	1
UK120	13.2	1.49	1
UK125	-2	6.9	0
UK125	-1	7.49	0
UK125	0	7.86	0
UK125	1.1	7.49	0
UK125	2	6.93	0
UK125	3.1	7.08	0
UK125	4.6	5.18	0
UK125	6.1	5.52	0
UK125	6.8	4.24	0
UK125	7.3	3.3	0
UK125	8.1	3.04	0
UK125	9.1	3.49	0
UK125	9.9	3	0
UK125	10.8	1.49	1
UK127	0	6.54	0
UK127	1	5.19	0
UK127	1.9	4.38	0
UK127	2.6	2.82	0
UK127	3.7	2.72	0
UK127	5.1	2.97	0
UK127	6	4.26	0
UK127	7.1	1.49	1
UK127	8.3	1.49	1
UK127	8.9	1.49	1
UK127	10.3	1.49	1
UK127	11.2	1.49	1
UK127	11.9	3.36	0
UK129	0	8.06	0
UK129	1.2	7.17	0
UK129	1.8	5.16	0
UK129	2.9	5.89	0
UK129	4.1	5.67	0
UK129	4.9	4.07	0
UK129	5.8	4.59	0
UK129	8.97	2.33	0
UK129	10.2	1.49	1
UK129	11.1	1.49	1
UK129	12.3	1.49	1
UK129	13.4	1.49	1
UK130	-1.1	7.7	0
UK130	0	8.37	0
UK130	1.1	6.8	0
UK130	1.9	6.46	0
UK130	2.9	5.85	0
UK130	4.3	6.72	0
UK130	5.1	5.19	0
UK130	5.9	4.19	0
UK130	7	3.6	0
UK130	8	2.97	0
UK130	8.8	2.46	0
UK130	9.6	1.49	1
UK130	10.4	1.49	1
UK130	11.1	1.49	1
UK130	12.3	1.49	1
[truncated: 521 more rows]

## Sheet: FigureS8
ID	time	viralload	censored
USA2_1779	-4.67778	2.65761	1
USA2_1779	-3.61389	2.65761	1
USA2_1779	-1.79792	2.65761	1
USA2_1779	-0.778472	6.58696	0
USA2_1779	0	6.59809	0
USA2_1779	3.07153	4.3188	0
USA2_1779	3.81667	4.04409	0
USA2_1779	4.85556	3.87704	0
USA2_1779	5.84028	2.65761	1
USA2_1779	7.87292	2.65761	1
USA2_1779	8.91319	2.65761	1
USA2_2656	-8.76944	2.65761	1
USA2_2656	-0.992361	7.88252	0
USA2_2656	0	9.56415	0
USA2_2656	3.01806	5.20973	0
USA2_3260	-7.97014	2.65761	1
USA2_3260	-4.97847	2.65761	1
USA2_3260	-2.98472	6.55726	0
USA2_3260	-2.00139	6.62037	0
USA2_3260	-0.990278	6.18232	0
USA2_3260	0	7.36281	0
USA2_3260	1.00139	5.67746	0
USA2_10075	-12.9597	2.65761	1
USA2_10075	-11.0319	2.65761	1
USA2_10075	-4.04514	2.65761	1
USA2_10075	0	5.73686	0
USA2_10075	2.00764	5.47329	0
USA2_10075	16.9292	2.65761	1
USA2_10075	21.9403	3.11233	0
USA2_10880	-11.0882	2.65761	1
USA2_10880	-9.12917	2.65761	1
USA2_10880	-4.05069	2.65761	1
USA2_10880	-2.89097	3.0121	0
USA2_10880	0	6.93219	0
USA2_10880	1.91111	5.42132	0
USA2_10880	4.87917	5.64034	0
USA2_10880	7.92639	2.90073	0
USA2_10880	14.9167	2.65761	1
USA2_10880	18.941	2.65761	1
USA2_10981	-6.86181	2.65761	1
USA2_10981	-5.80556	2.65761	1
USA2_10981	-2.94653	2.65761	1
USA2_10981	-1.94514	6.11179	0
USA2_10981	-0.955556	5.95217	0
USA2_10981	0	6.80969	0
USA2_10981	0.995833	3.82878	0
USA2_10981	2.05556	2.96013	0
USA2_10981	3.07014	2.71141	0
USA2_10981	5.85556	4.73456	0
USA2_10981	6.88472	2.97498	0
USA2_10981	7.89931	2.65761	1
USA2_10981	8.86528	2.9527	0
USA2_10981	12.9146	2.65761	1
USA2_10992	-5.04375	2.65761	1
USA2_10992	-4.03542	2.65761	1
USA2_10992	-3.02639	3.25339	0
USA2_10992	0	8.99247	0
USA2_10992	2.97222	7.1772	0
USA2_10992	7.94167	4.01068	0
USA2_10996	-1.05764	5.27283	0
USA2_10996	0	8.24631	0
USA2_10996	0.933333	6.9953	0
USA2_10996	7.84931	2.65761	1
USA2_11001	-1.05833	4.98699	0
USA2_11001	0	8.95163	0
USA2_11001	0.932639	8.87739	0
USA2_11001	7.84861	2.65761	1
USA2_11007	-6.01319	2.65761	1
USA2_11007	-5.23611	2.65761	1
USA2_11007	-0.920139	4.12947	0
USA2_11007	0	5.90762	0
USA2_11007	3.05347	2.65761	1
USA2_11007	4.06806	4.12947	0
USA2_11007	5.08403	2.65761	1
USA2_11007	6.06389	2.65761	1
UK86	0	5.42	0
UK86	0.6	4.5	0
UK86	1.5	3.87	0
UK86	2.4	2.44	0
UK86	3.5	3.27	0
UK86	4.1	1.49	1
UK86	5.8	1.49	1
UK86	6.8	1.49	1
UK86	8.2	1.49	1
UK86	9.1	1.49	1
UK86	11	2.75	0
UK86	12.4	1.49	1
UK87	-0.8	6.68	0
UK87	0	8.76	0
UK87	0.9	8.07	0
UK87	2	5.65	0
UK87	3.2	4.06	0
UK87	4	1.49	1
UK87	5.3	2.14	0
UK87	7	1.49	1
UK87	9.1	1.49	1
UK87	10.2	1.49	1
UK87	12.1	1.49	1
UK88	-5.1	2.66	0
UK88	-4.3	1.49	1
UK88	-3.4	1.49	1
UK88	-1.9	1.49	1
UK88	-0.8	2.89	0
UK88	0	4.24	0
UK88	1.3	1.49	1
UK88	2.1	1.49	1
UK88	3.1	1.49	1
UK88	4.19	4	0
UK88	5.5	1.49	1
UK88	6.6	1.49	1
UK88	8.1	1.49	1
UK90	0	5.42	0
UK90	1	4.74	0
UK90	2	1.49	1
UK90	2.7	3.36	0
UK90	3.8	1.49	1
UK90	5	1.49	1
UK90	6.8	3.47	0
UK90	8.1	1.49	1
UK90	8.9	1.49	1
UK90	9.9	2.01	0
UK90	11.2	1.49	1
UK90	13.1	1.49	1
UK92	0	7.15	0
UK92	1.2	6.83	0
UK92	2.6	6.3	0
UK92	3.5	4.74	0
UK92	4.9	6.55	0
UK92	5.6	4.61	0
UK92	6.6	4.57	0
UK92	7.4	4.77	0
UK92	8.7	3.65	0
UK92	9.8	5.02	0
UK92	10.8	5.43	0
UK92	11.9	2.7	0
UK92	13	1.49	1
UK100	-2.5	4.79	0
UK100	-1.6	5.86	0
UK100	-1.1	8.43	0
UK100	0	8.45	0
UK100	0.6	7.95	0
UK100	1.3	6.83	0
UK100	2.7	6.65	0
UK100	3.5	4.19	0
UK100	4.1	4.97	0
UK100	5.6	5.08	0
UK100	6.1	4.47	0
UK100	7.7	4.27	0
UK100	8.5	3.59	0
UK100	9.6	1.49	1
UK100	10.8	1.49	1
UK103	0	7.51	0
UK103	0.9	7.28	0
UK103	1.6	6.19	0
UK103	2.9	6.87	0
UK103	4.6	6.02	0
UK103	5.9	6.28	0
UK103	6.8	4.52	0
UK103	7.8	5.57	0
UK103	8.3	1.49	1
UK103	9.5	1.49	1
UK103	10.9	1.49	1
UK103	12.8	1.49	1
UK104	-5.2	3.41	0
UK104	-4.4	7.54	0
UK104	-3.7	8.45	0
UK104	-2.5	8.27	0
UK104	-1.7	8.71	0
UK104	0	9.47	0
UK104	0.6	8.03	0
UK104	1.6	8.51	0
UK104	2.7	7	0
UK104	3.6	5.97	0
UK104	4.8	5.8	0
UK104	5.7	4.29	0
UK104	6.9	3.14	0
UK104	7.6	2.51	0
UK114	-8.8	1.49	1
UK114	-7.1	1.49	1
UK114	-6.4	1.49	1
UK114	-5.4	1.49	1
UK114	-4.5	1.49	1
UK114	-2.9	1.49	1
UK114	-2	6.24	0
UK114	-1.2	6.99	0
UK114	0	8.84	0
UK114	1	7.51	0
UK114	2.2	7.4	0
UK114	3	6.78	0
UK114	3.8	5.58	0
UK114	5	5.45	0
UK119	-1.8	4.49	0
UK119	-1	5.56	0
UK119	0	6.98	0
UK119	1.2	6.32	0
UK119	2.2	5.27	0
UK119	2.8	3.58	0
UK119	4.4	4.8	0
UK119	5.2	3.9	0
UK119	6.2	3.2	0
UK119	7.6	1.49	1
UK119	8.2	1.49	1
UK119	9.9	1.49	1
UK119	10.1	1.49	1
UK119	11.4	1.49	1
UK120	0	8.26	0
UK120	0.8	7.45	0
UK120	1.7	7.48	0
UK120	3.1	7.34	0
UK120	3.8	6.7	0
UK120	5	6.4	0
UK120	5.9	6.04	0
UK120	7	6.72	0
UK120	7.8	1.49	1
UK120	8.7	3.9	0
UK120	10.1	4.29	0
UK120	11.1	7.4	0
UK120	12.3	1.49	1
UK120	13.2	1.49	1
UK125	-2	6.9	0
UK125	-1	7.49	0
UK125	0	7.86	0
UK125	1.1	7.49	0
UK125	2	6.93	0
UK125	3.1	7.08	0
UK125	4.6	5.18	0
UK125	6.1	5.52	0
UK125	6.8	4.24	0
UK125	7.3	3.3	0
UK125	8.1	3.04	0
UK125	9.1	3.49	0
UK125	9.9	3	0
UK125	10.8	1.49	1
UK127	0	6.54	0
UK127	1	5.19	0
UK127	1.9	4.38	0
UK127	2.6	2.82	0
UK127	3.7	2.72	0
UK127	5.1	2.97	0
UK127	6	4.26	0
UK127	7.1	1.49	1
UK127	8.3	1.49	1
UK127	8.9	1.49	1
UK127	10.3	1.49	1
UK127	11.2	1.49	1
UK127	11.9	3.36	0
UK129	0	8.06	0
UK129	1.2	7.17	0
UK129	1.8	5.16	0
UK129	2.9	5.89	0
UK129	4.1	5.67	0
UK129	4.9	4.07	0
UK129	5.8	4.59	0
UK129	8.97	2.33	0
UK129	10.2	1.49	1
UK129	11.1	1.49	1
UK129	12.3	1.49	1
UK129	13.4	1.49	1
UK130	-1.1	7.7	0
UK130	0	8.37	0
UK130	1.1	6.8	0
UK130	1.9	6.46	0
UK130	2.9	5.85	0
UK130	4.3	6.72	0
UK130	5.1	5.19	0
UK130	5.9	4.19	0
UK130	7	3.6	0
UK130	8	2.97	0
UK130	8.8	2.46	0
UK130	9.6	1.49	1
UK130	10.4	1.49	1
UK130	11.1	1.49	1
UK130	12.3	1.49	1
UK131	-3.7	1.49	1
UK131	-2.2	1.49	1
UK131	-1.8	1.49	1
UK131	-0.9	4.01	0
UK131	0	6.38	0
UK131	2	6.11	0
UK131	3.1	5.4	0
UK131	4	3.35	0
UK131	5.1	5.76	0
UK131	6	5.47	0
UK131	6.8	5.66	0
UK131	8.1	5.66	0
UK131	9.1	3.35	0
UK131	10.2	4.9	0
Delta 6	-1	8.49874	0
Delta 6	0	8.86996	0
Delta 6	1	6.59438	0
Delta 6	2	6.96189	0
Delta 6	3	6.89136	0
Delta 6	4	4.06636	0
Delta 6	5	3.42415	0
Delta 6	6	3.29423	0
Delta 6	7	2.65761	1
Delta 6	8	2.65761	1
Delta 6	9	2.65761	1
Delta 10	-10	2.65761	1
Delta 10	-8	2.65761	1
Delta 10	-7	2.65761	1
Delta 10	-5	4.45986	0
Delta 10	-4	2.90444	0
Delta 10	-3	5.00927	0
Delta 10	-2	6.8431	0
Delta 10	-1	6.88393	0
Delta 10	0	7.76001	0
Delta 10	1	4.25569	0
Delta 10	2	4.72343	0
Delta 10	3	4.39304	0
Delta 10	4	3.91045	0
Delta 10	5	2.65761	1
Delta 17	-3	4.06265	0
Delta 17	-2	5.8705	0
Delta 17	-1	6.89878	0
Delta 17	0	7.67834	0
Delta 17	1	5.39162	0
Delta 17	2	5.21715	0
Delta 17	3	5.0501	0
Delta 17	4	3.2868	0
Delta 17	5	3.92159	0
Delta 17	6	2.65761	1
Delta 17	7	2.65761	1
Delta 17	16	2.65761	1
Delta 42	-1	7.9085	0
Delta 42	0	8.46162	0
Delta 42	1	7.07325	0
Delta 42	2	5.27283	0
Delta 42	3	2.98611	0
Delta 42	5	3.52809	0
Delta 42	6	2.78194	0
Delta 42	7	2.65761	1
Delta 42	8	2.65761	1
Delta 42	16	2.65761	1
Delta 42	17	2.65761	1
Delta 42	19	2.65761	1
Delta 42	20	2.65761	1
Delta 43	0	8.93678	0
Delta 43	3	3.75454	0
Delta 43	4	5.69974	0
Delta 43	5	4.38561	0
Delta 43	6	5.89648	0
Delta 43	7	3.19771	0
Delta 43	8	6.41619	0
Delta 43	9	5.41761	0
Delta 43	10	3.67658	0
Delta 43	11	4.61206	0
Delta 43	12	3.54294	0
Delta 43	13	2.65761	1
Delta 48	-2	6.3865	0
Delta 48	-1	6.3568	0
Delta 48	0	7.26258	0
Delta 48	1	6.59438	0
Delta 48	5	2.65761	1
Delta 48	6	2.65761	1
Delta 48	7	2.9824	0
Delta 48	8	2.65761	1
Delta 48	13	2.65761	1
Delta 48	20	2.65761	1
Delta 49	-10	2.65761	1
Delta 49	-1	7.47046	0
Delta 49	0	9.40823	0
Delta 49	2	5.74428	0
Delta 49	3	6.77257	0
Delta 49	6	2.87103	0
Delta 49	7	2.65761	1
Delta 49	9	2.65761	1
Delta 57	-1	7.46304	0
Delta 57	0	9.92794	0
Delta 57	1	7.18462	0
Delta 57	2	7.05841	0
Delta 57	3	5.48443	0
Delta 57	4	6.76143	0
Delta 57	5	5.30624	0
Delta 57	6	3.81765	0
Delta 57	7	3.07892	0
Delta 57	8	2.70027	0
Delta 57	9	3.3165	0
Delta 78	-1	4.98699	0
Delta 78	0	5.60322	0
Delta 78	3	3.70999	0
Delta 78	5	2.65761	1
Delta 78	6	2.65761	1
Delta 78	7	2.65761	1
Delta 78	8	2.65761	1
Delta 84	-14	2.65761	1
Delta 84	-12	2.65761	1
Delta 84	-10	2.65761	1
Delta 84	-8	2.65761	1
Delta 84	-6	2.65761	1
Delta 84	-3	4.01439	0
Delta 84	-2	5.90391	0
Delta 84	-1	7.10295	0
Delta 84	0	8.30571	0
Delta 84	1	7.8157	0
Delta 84	2	6.20831	0
Delta 84	3	5.52898	0
Delta 84	4	6.16005	0
Delta 84	5	4.80138	0
Delta 84	6	4.40789	0
Delta 84	7	3.23483	0
Delta 84	8	2.65761	1
Delta 84	9	2.65761	1
Delta 89	-10	2.65761	1
Delta 89	-1	7.29228	0
Delta 89	0	8.74746	0
Delta 89	1	8.52844	0
Delta 89	2	6.96931	0
Delta 89	3	6.18232	0
Delta 89	4	4.69373	0
Delta 89	5	4.88305	0
Delta 89	6	2.89331	0
Delta 89	7	3.52809	0
Delta 89	8	2.9824	0
Delta 91	-5	2.65761	1
Delta 91	-4	2.65761	1
Delta 91	-2	3.9253	0
Delta 91	-1	7.14007	0
Delta 91	0	8.05699	0
Delta 91	2	4.471	0
Delta 91	3	5.5661	0
Delta 91	5	4.59721	0
Delta 91	7	3.40188	0
Delta 91	9	2.65761	1
Delta 102	-1	7.55213	0
Delta 102	0	8.46905	0
Delta 102	1	7.17348	0
Delta 102	2	5.82595	0
Delta 102	4	2.89702	0
Delta 102	5	4.01068	0
Delta 102	6	2.65761	1
Delta 102	7	2.65761	1
Delta 102	8	3.68401	0
Delta 102	9	2.65761	1
Delta 113	0	8.92936	0
Delta 113	10	5.0501	0
Delta 113	11	4.0478	0
Delta 113	12	2.95641	0
Delta 116_1	-3	2.65761	1
Delta 116_1	-2	6.51642	0
Delta 116_1	0	8.63981	0
Delta 116_1	1	7.8157	0
Delta 116_1	6	3.94386	0
Delta 116_1	7	5.29882	0
Delta 116_1	8	4.57123	0
Delta 116_1	9	3.10861	0
Delta 116_1	10	3.42786	0
Delta 116_2	0	7.25515	0
Delta 116_2	1	5.29511	0
Delta 116_2	2	4.58979	0
Delta 116_2	3	4.5638	0
Delta 116_2	4	5.232	0
Delta 116_2	5	4.66774	0
Delta 133	-11	2.65761	1
Delta 133	-1	5.88535	0
Delta 133	0	7.35167	0
Delta 133	1	5.09465	0
Delta 133	2	3.82507	0
Delta 133	3	2.65761	1
Delta 133	6	2.65761	1
Delta 133	8	2.65761	1
Delta 133	12	2.65761	1
Delta 135	-8	2.65761	1
Delta 135	-2	3.52809	0
Delta 135	-1	4.80509	0
Delta 135	0	7.09182	0
Delta 135	1	5.31367	0
Delta 135	2	4.44872	0
Delta 135	3	3.51325	0
Delta 135	4	4.2891	0
Delta 135	5	2.82649	0
Delta 135	6	2.65761	1
Delta 135	7	3.439	0
Delta 135	8	3.12718	0
Delta 135	9	2.65761	1
Delta 135	10	2.65761	1
Delta 151	-1	7.65978	0
Delta 151	0	8.06441	0
Delta 151	1	6.24543	0
Delta 151	2	6.09323	0
Delta 151	3	4.67146	0
Delta 151	4	5.27283	0
Delta 151	5	4.18887	0
Delta 151	6	3.10119	0
Delta 151	7	3.34991	0
Delta 151	8	2.65761	1
Delta 151	20	2.65761	1
Delta 151	21	2.65761	1
Delta 169	-1	6.97302	0
Delta 169	0	8.7883	0
Delta 169	1	6.02641	0
Delta 169	2	4.16288	0
Delta 169	3	4.40046	0
Delta 169	4	2.65761	1
Delta 169	5	2.65761	1
Delta 169	6	2.65761	1
Delta 169	7	2.65761	1
Delta 171	-11	2.65761	1
Delta 171	-1	4.52668	0
Delta 171	0	7.00272	0
Delta 171	1	6.43104	0
Delta 171	2	5.97815	0
Delta 171	3	6.77628	0
Delta 171	4	5.52526	0
Delta 171	5	3.35362	0
Delta 171	6	3.85477	0
Delta 171	7	2.83762	0
Delta 171	8	2.65761	1
Delta 171	9	2.99725	0
Delta 194	0	8.27972	0
Delta 194	2	7.28485	0
Delta 194	3	6.31225	0
Delta 194	4	5.54011	0
Delta 194	5	3.82507	0
Delta 194	6	5.17632	0
Delta 194	7	2.678	0
Delta 194	8	3.78795	0
Delta 194	9	3.6209	0
Delta 194	10	3.194	0
Delta 199	-16	2.65761	1
Delta 199	-7	2.65761	1
Delta 199	-3	3.68772	0
Delta 199	-1	6.27142	0
Delta 199	0	8.031	0
Delta 199	2	4.22599	0
Delta 199	3	3.72855	0
Delta 199	4	2.65761	1
Delta 199	5	2.65761	1
Delta 199	6	2.65761	1
Delta 199	7	2.65761	1
Delta 203	0	4.97957	0
Delta 203	1	4.1369	0
Delta 203	4	3.86219	0
Delta 203	5	2.65761	1
Delta 203	6	3.90674	0
Delta 204	-5	2.65761	1
Delta 204	-4	2.65761	1
Delta 204	-3	3.08263	0
Delta 204	-2	4.84593	0
Delta 204	-1	5.85936	0
Delta 204	0	8.52102	0
Delta 204	1	4.97214	0
Delta 204	2	5.08351	0
Delta 204	3	6.93219	0
Delta 204	4	6.45703	0
Delta 204	5	4.69744	0
Delta 204	6	4.51925	0
Delta 204	7	4.02553	0
Delta 204	8	2.65761	1
Delta 210	-3	7.41478	0
Delta 210	0	8.61011	0
Delta 210	1	6.90249	0
Delta 210	2	7.84539	0
Delta 210	3	5.45473	0
Delta 210	4	5.24314	0
Delta 210	5	5.15775	0
Delta 210	6	3.70999	0
Delta 210	7	2.82649	0
Delta 219	-2	2.65761	1
Delta 219	-1	5.30624	0
Delta 219	0	8.69178	0
Delta 219	5	4.5341	0
Delta 219	6	3.42044	0
Delta 219	7	3.2868	0
Delta 219	8	3.20513	0
Delta 239	-16	2.65761	1
Delta 239	-15	2.65761	1
Delta 239	-7	2.65761	1
Delta 239	-4	5.73315	0
Delta 239	0	5.95959	0
Delta 239	3	5.37677	0
Delta 239	6	2.93414	0
Delta 239	8	4.3188	0
Delta 239	9	2.65761	1
Delta 239	12	2.65761	1
Delta 239	13	3.01581	0
Delta 239	15	2.65761	1
Delta 239	16	2.65761	1
Delta 240	0	8.65466	0
Delta 240	1	8.07555	0
Delta 240	2	7.47417	0
Delta 240	3	5.1095	0
Delta 240	4	7.1475	0
Delta 240	5	3.2868	0
Delta 240	6	3.32392	0
Delta 240	7	3.0418	0
Delta 240	8	2.65761	1
Delta 240	9	2.65761	1
Delta 240	10	2.65761	1
Delta 248	-9	2.65761	1
Delta 248	-8	2.65761	1
Delta 248	-7	2.65761	1
Delta 248	-6	3.29794	0
Delta 248	0	7.58554	0
Delta 248	3	5.03525	0
Delta 248	4	3.69143	0
Delta 248	5	5.22829	0
Delta 248	6	3.93644	0
Delta 248	7	3.40188	0
Delta 249	-2	3.4984	0
Delta 249	-1	5.74428	0
Delta 249	0	6.26028	0
Delta 249	1	4.60835	0
Delta 249	2	4.3819	0
Delta 249	3	2.65761	1
Delta 249	4	2.65761	1
Delta 249	5	2.65761	1
Delta 249	6	2.65761	1
Delta 249	7	2.65761	1
Delta 249	8	2.65761	1
Delta 251	-3	4.2891	0
Delta 251	0	5.86307	0
Delta 251	3	2.71141	0
Delta 251	4	3.29051	0
Delta 251	5	3.26453	0
Delta 251	7	2.65761	1
Delta 251	8	2.65761	1
Delta 253	0	7.04727	0
Delta 253	1	4.91275	0
Delta 253	2	2.97869	0
Delta 253	3	2.65761	1
Delta 253	4	2.65761	1
Delta 253	5	2.65761	1
Delta 253	6	2.65761	1
Delta 253	7	2.65761	1
Delta 274	-12	2.65761	1
Delta 274	-8	2.65761	1
Delta 274	-1	6.06353	0
Delta 274	0	6.99159	0
Delta 274	2	6.22687	0
Delta 274	3	3.74711	0
Delta 274	4	2.90816	0
Delta 274	5	2.87475	0
Delta 274	6	2.65761	1
Delta 274	7	3.32392	0
Delta 274	8	4.63062	0
Delta 274	9	2.65761	1
Delta 292	-7	2.65761	1
Delta 292	-6	2.65761	1
Delta 292	-5	2.65761	1
Delta 292	-4	2.65761	1
Delta 292	-3	2.65761	1
Delta 292	-2	3.04551	0
Delta 292	-1	4.8682	0
Delta 292	0	7.93078	0
Delta 292	1	6.63521	0
Delta 292	2	6.16005	0
Delta 292	3	5.98558	0
Delta 292	4	4.43016	0
Delta 292	5	3.56522	0
Delta 292	6	3.51325	0
Delta 292	7	2.77452	0
Delta 292	8	2.65761	1
Delta 316	-4	2.8599	0
Delta 316	-3	4.8682	0
Delta 316	-2	6.56839	0
Delta 316	-1	6.00785	0
Delta 316	0	6.95075	0
Delta 316	6	2.65761	1
Delta 332	-7	2.65761	1
Delta 332	-6	2.65761	1
Delta 332	-3	2.65761	1
Delta 332	-2	6.11179	0
Delta 332	-1	5.95217	0
Delta 332	0	6.80969	0
Delta 332	1	3.82878	0
Delta 332	2	2.96013	0
Delta 332	3	2.71141	0
Delta 332	6	4.73456	0
Delta 332	7	2.97498	0
Delta 332	8	2.65761	1
Delta 332	9	2.9527	0
Delta 332	13	2.65761	1
Delta 337	0	8.83655	0
Delta 337	2	6.92105	0
Delta 337	4	5.97073	0
Delta 337	7	2.65761	1
Delta 337	8	2.65761	1
Delta 337	9	2.65761	1
Delta 347	-8	2.65761	1
Delta 347	-7	2.65761	1
Delta 347	-6	2.65761	1
Delta 347	-2	2.678	0
Delta 347	-1	4.08864	0
Delta 347	0	4.99813	0
Delta 347	11	2.65761	1
Delta 349	0	9.27831	0
Delta 349	1	8.19434	0
Delta 349	2	6.57582	0
Delta 349	3	6.83567	0
Delta 349	4	5.65519	0
Delta 349	5	4.3188	0
Delta 349	6	3.97356	0
Delta 349	7	3.16801	0
Delta 349	8	2.65761	1
Delta 349	9	2.65761	1
Delta 349	10	2.65761	1
Delta 349	11	2.65761	1
Delta 354	0	8.92194	0
Delta 354	3	5.84823	0
Delta 354	5	4.1369	0
Delta 354	7	2.65761	1
Delta 354	10	2.65761	1
Delta 354	14	2.65761	1
Delta 380	0	5.16147	0
Delta 380	3	5.10207	0
Delta 380	7	2.87103	0
Delta 393	0	8.5767	0
Delta 393	1	7.46675	0
Delta 393	2	5.94103	0
Delta 393	4	6.59067	0
Delta 393	5	4.48584	0
Delta 393	6	4.11091	0
Delta 393	7	5.12063	0
Delta 393	8	2.95641	0
Delta 393	9	2.65761	1
Delta 396	-2	7.03613	0
Delta 396	-1	6.32339	0
Delta 396	0	8.16093	0
Delta 396	1	6.86908	0
Delta 396	2	6.39021	0
Delta 396	3	4.48956	0
Delta 396	4	3.62832	0
Delta 396	5	3.20513	0
Delta 396	6	3.955	0
Delta 396	7	2.65761	1
Delta 407	-2	3.57264	0
Delta 407	-1	6.42733	0
Delta 407	0	6.77999	0
Delta 407	1	5.22086	0
Delta 407	8	2.65761	1
Delta 407	9	2.65761	1
Delta 410	-13	2.65761	1
Delta 410	0	7.73403	0
Delta 410	1	6.3271	0
Delta 410	5	2.65761	1
Delta 410	6	2.65761	1
Delta 410	7	2.65761	1
Delta 410	8	3.21256	0
Delta 413	-5	2.65761	1
Delta 413	0	5.64405	0
Delta 413	1	3.92159	0
Delta 413	2	3.3462	0
Delta 413	4	2.65761	1
Delta 414	0	8.59897	0
Delta 414	3	5.23571	0
Delta 414	5	3.56522	0
Delta 414	6	3.20142	0
Delta 414	7	2.65761	1
Delta 414	9	2.65761	1
Delta 415	0	5.76656	0
Delta 415	1	5.04639	0
Delta 415	3	3.04922	0
Delta 415	4	4.14432	0
Delta 415	6	2.65761	1
Delta 415	13	2.65761	1
Delta 425	0	6.62779	0
Delta 425	1	5.09836	0
Delta 425	2	4.79767	0
Delta 425	3	3.439	0
Delta 425	4	2.83762	0
Delta 425	5	4.20743	0
Delta 425	6	2.65761	1
Delta 425	7	3.04551	0
Delta 425	8	2.65761	1
Delta 434	0	5.90762	0
Delta 434	1	4.27054	0
Delta 434	2	4.46728	0
Delta 434	3	3.43529	0
Delta 434	4	4.44872	0
Delta 434	5	3.09748	0
Delta 434	6	2.65761	1
Delta 434	7	2.65761	1
Delta 434	8	2.65761	1
Delta 438	-1	7.52243	0
Delta 438	0	8.32427	0
Delta 438	1	7.67092	0
Delta 438	2	7.25144	0
Delta 438	6	2.65761	1
Delta 438	7	2.65761	1
Delta 438	8	2.65761	1
Delta 438	9	2.65761	1
Delta 439	0	6.89507	0
Delta 439	1	5.13919	0
Delta 439	2	4.77168	0
Delta 439	3	4.23341	0
Delta 439	7	2.65761	1
Delta 439	8	2.65761	1
Delta 441	0	8.44306	0
Delta 441	1	8.17207	0
Delta 441	2	7.9382	0
Delta 441	3	6.2974	0
Delta 441	7	3.09005	0
Delta 441	8	2.65761	1
Omicron 5	-15	2.65761	1
Omicron 5	-1	6.92105	0
Omicron 5	0	8.0607	0
Omicron 5	1	7.88994	0
Omicron 5	2	5.39534	0
Omicron 5	3	3.23854	0
Omicron 5	4	2.66315	0
Omicron 5	5	2.65761	1
Omicron 5	6	2.65761	1
Omicron 5	7	2.65761	1
Omicron 5	8	2.65761	1
Omicron 9	-4	6.27142	0
Omicron 9	-3	6.51642	0
Omicron 9	-2	6.40506	0
Omicron 9	-1	6.31968	0
Omicron 9	0	6.92477	0
Omicron 9	2	3.95129	0
Omicron 9	3	3.44643	0
Omicron 9	4	3.1643	0
Omicron 9	5	2.65761	1
Omicron 9	6	2.65761	1
Omicron 17	-2	2.87475	0
Omicron 17	-1	3.52438	0
Omicron 17	0	6.65377	0
Omicron 17	1	6.04497	0
Omicron 17	2	4.92017	0
Omicron 17	3	3.70628	0
Omicron 17	4	3.73598	0
Omicron 17	5	2.65761	1
Omicron 17	6	2.65761	1
Omicron 20	-3	3.44271	0
Omicron 20	-2	6.36793	0
Omicron 20	0	6.79855	0
Omicron 20	1	5.69974	0
Omicron 20	2	4.716	0
Omicron 20	3	4.77911	0
Omicron 20	4	4.08864	0
Omicron 20	5	3.90674	0
Omicron 20	6	2.81906	0
Omicron 20	7	2.65761	1
Omicron 20	8	2.65761	1
Omicron 20	9	2.65761	1
Omicron 23	-2	3.52067	0
Omicron 23	-1	6.59809	0
Omicron 23	0	9.59013	0
Omicron 23	2	6.1452	0
Omicron 23	3	3.86962	0
Omicron 23	4	4.47471	0
Omicron 23	5	4.03667	0
Omicron 23	6	3.63946	0
Omicron 23	7	3.14945	0
Omicron 23	8	2.65761	1
Omicron 32	-8	2.65761	1
Omicron 32	-6	2.65761	1
Omicron 32	0	4.8979	0
Omicron 32	2	4.79025	0
Omicron 32	3	3.99955	0
Omicron 32	4	4.39675	0
Omicron 32	5	3.96985	0
Omicron 32	6	4.36334	0
Omicron 32	7	2.65761	1
Omicron 32	8	2.65761	1
Omicron 40	-2	6.34566	0
Omicron 40	-1	7.50387	0
Omicron 40	0	7.76001	0
Omicron 40	1	6.63893	0
Omicron 40	2	4.06636	0
Omicron 40	3	2.87846	0
Omicron 40	4	3.06036	0
Omicron 40	5	4.09977	0
Omicron 40	6	3.7137	0
Omicron 40	7	2.72626	0
Omicron 40	8	2.65761	1
Omicron 51	-15	2.65761	1
Omicron 51	-7	6.63893	0
Omicron 51	-4	6.95818	0
Omicron 51	-3	3.36847	0
Omicron 51	-2	4.07008	0
Omicron 51	-1	3.34991	0
Omicron 51	0	7.1178	0
Omicron 51	1	3.46127	0
Omicron 51	2	4.39675	0
Omicron 51	3	2.73739	0
Omicron 51	4	2.65761	1
Omicron 51	5	2.65761	1
Omicron 51	6	2.65761	1
Omicron 51	9	2.65761	1
Omicron 51	10	2.65761	1
Omicron 56	-3	2.65761	1
Omicron 56	-2	5.28026	0
Omicron 56	-1	5.98929	0
Omicron 56	0	8.2426	0
Omicron 56	1	7.15121	0
Omicron 56	2	5.32852	0
Omicron 56	3	3.86962	0
Omicron 56	4	5.12806	0
Omicron 56	5	3.25339	0
Omicron 56	6	3.71742	0
Omicron 56	7	3.42044	0
Omicron 56	8	2.88959	0
Omicron 56	9	3.29794	0
Omicron 63	-2	8.44677	0
Omicron 63	-1	7.52243	0
Omicron 63	0	8.56556	0
Omicron 63	1	5.27655	0
Omicron 63	2	3.54294	0
Omicron 63	3	3.44271	0
Omicron 63	4	2.65761	1
Omicron 63	5	2.65761	1
Omicron 63	6	2.81164	0
Omicron 68	-4	2.65761	1
Omicron 68	-3	2.65761	1
Omicron 68	-2	2.65761	1
Omicron 68	-1	4.17773	0
Omicron 68	0	8.17949	0
Omicron 68	1	7.59668	0
Omicron 68	2	4.31508	0
Omicron 68	3	2.92672	0
Omicron 68	4	2.99354	0
Omicron 68	5	2.65761	1
Omicron 68	6	2.65761	1
Omicron 68	7	2.65761	1
Omicron 72	-16	2.65761	1
Omicron 72	-2	5.29139	0
Omicron 72	0	6.72802	0
Omicron 72	1	6.63521	0
Omicron 72	3	5.64777	0
Omicron 72	4	5.58837	0
Omicron 72	5	4.16659	0
Omicron 72	6	3.45385	0
Omicron 72	7	2.89702	0
Omicron 72	8	3.18286	0
Omicron 72	10	2.65761	1
Omicron 79	-3	2.65761	1
Omicron 79	-2	4.3819	0
Omicron 79	0	6.3271	0
Omicron 79	1	3.5615	0
Omicron 79	2	5.99671	0
Omicron 79	3	2.75967	0
Omicron 79	4	2.65761	1
Omicron 79	5	2.65761	1
Omicron 79	6	2.65761	1
Omicron 80	-1	4.91275	0
Omicron 80	0	5.5958	0
Omicron 80	2	3.70628	0
Omicron 80	3	2.65761	1
Omicron 80	4	3.24225	0
Omicron 80	5	2.65761	1
Omicron 80	6	2.65761	1
Omicron 80	7	2.65761	1
Omicron 87	-11	2.65761	1
Omicron 87	-10	2.65761	1
Omicron 87	-9	2.65761	1
Omicron 87	-8	2.65761	1
Omicron 87	-6	2.65761	1
Omicron 87	-5	2.65761	1
Omicron 87	-3	2.65761	1
Omicron 87	-2	2.65761	1
Omicron 87	-1	2.76709	0
Omicron 87	0	6.66491	0
Omicron 87	2	5.79254	0
Omicron 87	3	3.95129	0
Omicron 87	4	6.07096	0
Omicron 87	5	5.36564	0
Omicron 87	6	2.99725	0
Omicron 87	7	2.65761	1
Omicron 87	8	2.65761	1
Omicron 88	-1	3.82507	0
Omicron 88	0	6.79855	0
Omicron 88	1	6.52385	0
Omicron 88	3	3.30165	0
Omicron 88	4	3.15687	0
Omicron 88	5	2.65761	1
Omicron 88	6	2.65761	1
Omicron 88	7	2.65761	1
Omicron 88	8	2.65761	1
Omicron 95	-3	2.65761	1
Omicron 95	-1	4.42645	0
Omicron 95	0	5.70345	0
Omicron 95	1	4.30766	0
Omicron 95	2	3.59491	0
Omicron 95	3	3.89932	0
Omicron 95	4	2.65761	1
Omicron 95	5	2.65761	1
Omicron 96	0	6.52756	0
Omicron 96	1	4.05523	0
Omicron 96	2	3.82507	0
Omicron 96	3	3.34248	0
Omicron 96	4	3.00839	0
Omicron 96	5	2.65761	1
Omicron 96	6	2.65761	1
Omicron 121	-16	2.65761	1
Omicron 121	-4	2.65761	1
Omicron 121	-3	2.65761	1
Omicron 121	-2	3.83621	0
Omicron 121	-1	5.77027	0
Omicron 121	0	7.22546	0
Omicron 121	1	3.8956	0
Omicron 121	2	3.05664	0
Omicron 121	3	4.31508	0
Omicron 121	4	2.9527	0
Omicron 121	5	2.65761	1
Omicron 121	6	2.65761	1
Omicron 126	0	8.32798	0
Omicron 126	1	6.77999	0
Omicron 126	2	4.92389	0
Omicron 126	3	4.75684	0
Omicron 126	4	2.71141	0
Omicron 126	5	2.65761	1
Omicron 126	6	2.65761	1
Omicron 128	-3	3.19028	0
Omicron 128	-2	5.99671	0
Omicron 128	0	6.54612	0
Omicron 128	1	3.14202	0
Omicron 128	2	2.75224	0
Omicron 128	3	2.65761	1
Omicron 128	4	2.65761	1
Omicron 128	5	2.65761	1
Omicron 128	6	2.65761	1
Omicron 128	7	3.06778	0
Omicron 128	10	2.65761	1
Omicron 144	-1	3.47241	0
Omicron 144	0	7.38137	0
Omicron 144	1	6.44589	0
Omicron 144	2	5.57723	0
Omicron 144	3	4.8979	0
Omicron 144	4	6.44218	0
Omicron 144	5	4.75684	0
Omicron 144	6	4.69744	0
Omicron 144	7	5.66633	0
Omicron 144	8	2.65761	1
Omicron 154	-1	2.65761	1
Omicron 154	0	5.12806	0
Omicron 154	1	4.49698	0
Omicron 154	2	3.79909	0
Omicron 154	3	2.65761	1
Omicron 154	4	3.12346	0
Omicron 154	5	2.65761	1
Omicron 154	6	2.65761	1
Omicron 158	-12	2.65761	1
Omicron 158	-4	2.65761	1
Omicron 158	-3	6.14149	0
Omicron 158	-2	5.80739	0
Omicron 158	-1	6.22687	0
Omicron 158	0	6.35309	0
Omicron 158	1	6.02641	0
Omicron 158	2	5.33594	0
Omicron 158	3	5.5661	0
Omicron 158	4	3.76568	0
Omicron 158	5	5.05381	0
Omicron 158	6	3.19771	0
Omicron 158	14	2.65761	1
Omicron 161	-7	5.62549	0
Omicron 161	-6	5.06866	0
Omicron 161	-5	4.71229	0
Omicron 161	-4	4.56751	0
Omicron 161	-3	5.62921	0
Omicron 161	-2	4.01068	0
Omicron 161	-1	4.19629	0
Omicron 161	0	6.00043	0
Omicron 161	1	4.47842	0
Omicron 161	2	3.64689	0
Omicron 161	3	2.65761	1
Omicron 163	-5	2.65761	1
Omicron 163	-4	2.65761	1
Omicron 163	-3	2.65761	1
Omicron 163	-2	3.17543	0
Omicron 163	-1	3.4093	0
Omicron 163	0	5.92618	0
Omicron 163	1	5.68489	0
Omicron 163	2	3.43529	0
Omicron 163	3	2.65761	1
Omicron 163	4	2.87103	0
Omicron 163	5	2.65761	1
Omicron 165	-13	2.65761	1
Omicron 165	-12	2.65761	1
Omicron 165	-11	2.65761	1
Omicron 165	0	8.15351	0
Omicron 165	1	7.14379	0
Omicron 165	2	5.85194	0
Omicron 165	3	4.70115	0
Omicron 165	4	3.36105	0
Omicron 165	5	3.2571	0
Omicron 165	6	4.17402	0
Omicron 165	7	4.45615	0
Omicron 165	8	4.67888	0
Omicron 165	9	3.14945	0
Omicron 165	10	3.72855	0
Omicron 177	-8	2.65761	1
Omicron 177	-2	4.99442	0
Omicron 177	-1	4.85707	0
Omicron 177	0	7.74516	0
Omicron 177	1	6.61665	0
Omicron 177	2	5.42132	0
Omicron 177	3	3.47984	0
Omicron 177	4	3.86591	0
Omicron 177	5	4.28167	0
Omicron 177	6	3.28309	0
Omicron 177	7	4.02924	0
Omicron 178	-6	2.65761	1
Omicron 178	-5	2.65761	1
Omicron 178	-4	2.65761	1
Omicron 178	-2	5.45102	0
Omicron 178	-1	6.73916	0
Omicron 178	0	9.00732	0
Omicron 178	1	7.25144	0
Omicron 178	2	5.79625	0
Omicron 178	3	6.26399	0
Omicron 178	4	4.72714	0
Omicron 178	5	3.7434	0
Omicron 178	6	3.84734	0
Omicron 182	-2	4.41531	0
Omicron 182	-1	6.01527	0
Omicron 182	0	6.42733	0
Omicron 182	1	3.85106	0
Omicron 182	2	4.5638	0
Omicron 182	3	3.6209	0
Omicron 182	4	2.65761	1
Omicron 182	5	2.65761	1
Omicron 183	-2	7.84168	0
Omicron 183	-1	7.65236	0
Omicron 183	0	8.87368	0
Omicron 183	2	4.54524	0
Omicron 183	3	4.64918	0
Omicron 183	4	4.69744	0
Omicron 183	5	4.61577	0
Omicron 183	6	5.04639	0
Omicron 183	7	2.65761	1
Omicron 183	8	2.65761	1
Omicron 185	-14	2.65761	1
Omicron 185	0	8.44677	0
Omicron 185	2	7.27743	0
Omicron 185	3	6.30854	0
Omicron 185	5	4.44872	0
Omicron 185	6	6.80598	0
Omicron 185	7	5.00927	0
Omicron 185	9	2.90073	0
Omicron 185	10	2.65761	1
Omicron 187	-15	2.65761	1
Omicron 187	-14	2.65761	1
Omicron 187	-13	2.65761	1
Omicron 187	-2	2.65761	1
Omicron 187	-1	4.5341	0
Omicron 187	0	7.79342	0
Omicron 187	1	5.30624	0
Omicron 187	2	3.90303	0
Omicron 187	3	6.34195	0
Omicron 187	4	2.86361	0
Omicron 187	5	2.65761	1
Omicron 187	6	2.65761	1
Omicron 187	7	2.65761	1
Omicron 187	8	2.65761	1
Omicron 187	9	2.65761	1
Omicron 197	-3	4.37448	0
Omicron 197	-1	4.71229	0
Omicron 197	0	8.54329	0
Omicron 197	1	7.19576	0
Omicron 197	2	6.04126	0
Omicron 197	3	5.73686	0
Omicron 197	4	2.89331	0
Omicron 197	5	4.92389	0
Omicron 197	7	2.65761	1
Omicron 201	-7	4.76797	0
Omicron 201	-6	5.43988	0
Omicron 201	-4	3.03066	0
Omicron 201	-2	4.51183	0
Omicron 201	-1	5.91505	0
Omicron 201	0	7.54471	0
Omicron 201	1	5.25427	0
Omicron 201	2	5.90391	0
Omicron 201	3	5.79997	0
Omicron 201	4	4.21114	0
Omicron 208	-8	2.65761	1
Omicron 208	-5	2.65761	1
Omicron 208	-4	2.93414	0
Omicron 208	-3	2.65761	1
Omicron 208	-2	5.7183	0
Omicron 208	-1	4.05523	0
Omicron 208	0	6.13407	0
Omicron 208	1	3.11975	0
Omicron 208	2	4.0478	0
Omicron 208	3	2.65761	1
Omicron 208	4	2.65761	1
Omicron 218	-8	2.65761	1
Omicron 218	-7	2.65761	1
Omicron 218	-6	2.65761	1
Omicron 218	-4	2.65761	1
Omicron 218	-3	5.08722	0
Omicron 218	-2	6.01527	0
Omicron 218	-1	5.89648	0
Omicron 218	0	8.28715	0
Omicron 218	1	6.80598	0
Omicron 218	2	4.80138	0
Omicron 218	3	3.66173	0
Omicron 218	4	2.84505	0
Omicron 218	5	2.65761	1
Omicron 218	6	2.65761	1
Omicron 218	7	2.65761	1
Omicron 222	-1	7.41478	0
Omicron 222	0	7.94191	0
Omicron 222	1	6.95818	0
Omicron 222	2	7.14007	0
Omicron 222	3	4.07008	0
Omicron 222	4	3.32021	0
Omicron 222	5	2.65761	1
Omicron 222	6	2.65761	1
Omicron 226_1	-13	2.65761	1
Omicron 226_1	-12	2.65761	1
Omicron 226_1	-11	2.65761	1
Omicron 226_1	-6	2.65761	1
Omicron 226_1	0	6.68347	0
Omicron 226_1	7	3.70628	0
Omicron 226_1	8	2.71141	0
Omicron 226_1	9	2.65761	1
Omicron 226_1	11	2.65761	1
Omicron 226_1	12	2.65761	1
Omicron 226_1	13	3.18657	0
Omicron 226_1	19	2.65761	1
Omicron 226_1	27	2.65761	1
Omicron 226_2	-9	2.65761	1
Omicron 226_2	-6	4.95358	0
Omicron 226_2	-5	4.37819	0
Omicron 226_2	-4	5.61436	0
Omicron 226_2	-3	4.05523	0
Omicron 226_2	-2	4.88305	0
Omicron 226_2	-1	4.35963	0
Omicron 226_2	0	6.92848	0
Omicron 226_2	1	4.69002	0
Omicron 226_2	2	4.05894	0
Omicron 226_2	3	3.47612	0
Omicron 226_2	4	2.65761	1
Omicron 231	-15	2.65761	1
Omicron 231	-13	2.65761	1
Omicron 231	-12	2.65761	1
Omicron 231	-1	5.46587	0
Omicron 231	0	6.36051	0
Omicron 231	1	4.33736	0
Omicron 231	2	5.67746	0
Omicron 231	3	3.74711	0
Omicron 231	4	2.65761	1
Omicron 231	5	2.65761	1
Omicron 231	6	2.65761	1
Omicron 231	7	3.72855	0
Omicron 252	-3	3.11233	0
Omicron 252	-2	5.62921	0
Omicron 252	-1	5.66262	0
Omicron 252	0	7.23288	0
Omicron 252	1	4.99071	0
Omicron 252	2	5.10578	0
Omicron 252	3	4.87191	0
Omicron 252	4	4.43016	0
Omicron 252	5	5.79997	0
Omicron 252	6	5.22457	0
Omicron 252	7	3.74711	0
Omicron 252	8	3.60234	0
Omicron 257	0	7.05469	0
Omicron 257	1	6.98416	0
Omicron 257	6	6.81711	0
Omicron 257	7	5.09093	0
Omicron 257	8	5.19488	0
Omicron 257	9	4.86449	0
Omicron 257	10	4.30395	0
Omicron 257	11	3.87704	0
Omicron 257	13	2.65761	1
Omicron 257	14	3.05664	0
Omicron 265	-4	4.51183	0
Omicron 265	0	7.20689	0
Omicron 265	4	5.43988	0
Omicron 265	8	3.03066	0
Omicron 296	-11	2.65761	1
Omicron 296	-5	5.95588	0
Omicron 296	0	7.11409	0
Omicron 296	3	4.51183	0
Omicron 296	4	3.66916	0
Omicron 296	6	2.65761	1
Omicron 296	7	2.65761	1
Omicron 296	8	2.65761	1
Omicron 300	-14	2.65761	1
Omicron 300	-1	8.79943	0
Omicron 300	0	9.95022	0
Omicron 300	1	8.50246	0
Omicron 300	2	6.67605	0
Omicron 300	3	5.48814	0
Omicron 300	4	5.46216	0
Omicron 300	5	5.30253	0
Omicron 300	6	6.92848	0
Omicron 300	7	5.40647	0
Omicron 300	8	3.38332	0
Omicron 300	9	2.65761	1
Omicron 300	10	2.83762	0
Omicron 317	-10	2.65761	1
Omicron 317	-9	2.65761	1
Omicron 317	-8	2.65761	1
Omicron 317	-6	4.2	0
Omicron 317	-5	6.18232	0
Omicron 317	-4	4.73085	0
Omicron 317	-3	4.97586	0
Omicron 317	-2	4.21485	0
Omicron 317	-1	6.79484	0
Omicron 317	0	7.28114	0
Omicron 317	1	6.37907	0
Omicron 317	2	4.17402	0
Omicron 332	-6	2.65761	1
Omicron 332	-5	2.65761	1
Omicron 332	-4	2.65761	1
Omicron 332	-3	2.65761	1
Omicron 332	-2	2.65761	1
Omicron 332	-1	3.2868	0
Omicron 332	0	6.24172	0
Omicron 332	1	4.05152	0
Omicron 335	-7	2.65761	1
Omicron 335	-6	2.65761	1
Omicron 335	-5	2.65761	1
Omicron 335	-4	2.65761	1
Omicron 335	-3	3.9253	0
Omicron 335	-2	5.63292	0
Omicron 335	-1	6.49044	0
Omicron 335	0	7.21803	0
Omicron 335	1	6.0524	0
Omicron 335	2	5.90391	0
Omicron 335	3	3.78424	0
Omicron 335	6	2.65761	1
Omicron 335	7	2.65761	1

## Sheet: FigureS10
p	delta	variant
20384.6	1.96499	2
17928.6	1.74048	2
105000	0.996506	2
60857.8	1.17012	2
8377.02	1.30634	2
4954.27	2.16589	2
1274.43	1.43716	2
18518.2	1.58392	2
9346.72	2.69585	2
10848.1	1.85206	2
6824.92	1.52227	2
34219.8	1.23081	2
6341.11	2.38377	2
2646.19	1.30478	2
10116.2	1.23542	2
154951	1.40021	2
19790	1.61047	2
9704.24	0.941495	2
72879.5	2.05934	2
62627.7	1.09914	2
787.679	2.62479	2
3932.72	1.72912	2
4843.18	2.5047	2
4658.55	1.22304	2
11602.5	1.85702	2
5108.98	1.79651	2
598.351	1.07406	2
60300	2.16229	2
1007.48	1.90342	2
101531	2.01999	2
44524.3	2.03036	2
5385.64	1.27612	2
46856.4	1.44566	2
17353	1.6198	2
2975.38	1.90685	2
11989.5	1.6807	2
2724.24	2.08415	2
30203.8	1.99828	2
4927.98	1.71388	2
21142.8	2.04385	2
5305.11	1.48327	2
19792.3	0.873013	2
4631.91	1.63548	2
51088.5	2.40655	2
7883.14	1.86626	2
78364.4	1.95365	2
7401.24	1.71388	2
61413.5	2.1371	2
72311.1	1.54357	2
76624.4	2.09213	2
3044.14	1.79193	2
52115.8	1.57547	2
62765.2	1.70818	2
10958.5	1.54291	2
4578.65	2.52022	0
55613	1.51095	2
49706.4	1.51877	2
632676	1.28332	2
64479.2	1.35216	2
6334.49	1.96563	2
75038.2	1.09232	2
54763.3	1.26926	2
1895.39	1.13748	2
29735.5	1.59599	2
501.393	0.916112	0
63992.8	1.66945	2
3598.28	0.878953	2
47981.6	1.21607	0
19741.6	1.89199	0
5958.99	1.38714	0
5746.65	0.586237	0
628.294	0.492664	0
17222.4	0.923986	0
1617.65	1.7045	0
90808	1.00615	0
15373.9	1.16948	0
20599.1	1.35532	0
13701.4	1.74113	0
17.1817	0.900506	0
3690.19	1.98266	0
3848.34	1.06693	0
2294.19	1.82653	0
3218.82	0.849618	0
96908.6	1.54888	0
401.679	0.596078	0
98263.9	1.56178	0
54683.3	1.9748	0
1151.89	1.68183	0
1031.99	1.6025	0
14805	1.127	1
11353.8	1.71383	0
28380	1.11841	0
42040.8	0.964966	0
12931.1	1.09138	0
7753.38	0.635832	0
7701.06	1.01994	0
33285.7	1.1085	1
17596.3	1.0632	0
2923.35	2.05655	0
8875.33	0.779979	0
111741	0.799642	0
21808.9	1.02251	0
19838.6	1.03189	0
26284.6	0.639079	0
505.857	2.81295	1
913.027	1.37718	0
3020.7	1.7912	0
23147.1	1.86872	1
11665.6	1.56037	1
13781.2	1.43376	1
52008.7	1.82089	0
54394.2	1.05916	1
26907.9	1.40893	1
20450.3	1.20912	0
32610.8	2.08854	1
51256.1	0.904591	0
21317.1	1.41208	1
4694.1	1.25303	0
4147.34	1.50823	0
7815.43	2.03727	1
100882	1.45502	1
20842	1.04683	1
273029	2.23614	1
56365.2	2.21976	1
3856.93	2.06511	1
49774.6	1.90022	1
1863.54	1.77861	1
161795	2.34436	1
3025.88	1.07401	0
7289.58	4.15732	1
7041.23	2.28574	1
86153.4	1.04075	1
81639.3	0.78352	1
22077.9	1.16745	1
22920	2.1545	1
16327.5	3.09167	1
12571.9	1.06649	1
281.895	1.06131	1
1163.62	1.78709	0
228329	1.48605	1
181081	1.39011	1
156727	2.27117	1
63360.7	2.40446	1
60594	1.44628	1
3500.83	2.19239	2
14829.2	2.90199	2
20.1378	1.55326	2
2070.57	0.989306	0
873.373	1.18393	2
17823.1	0.908358	2
408360	1.99077	1
307436	0.951427	1
102505	2.25323	1
132661	2.42724	1
533.003	0.916269	0
2112.61	0.550322	0
13444.3	1.80824	0
93.1563	1.27036	0
852.618	1.54206	0
2249.37	0.962957	0
21177.5	0.97398	0
1404.87	0.893127	0
19619.4	1.53986	0
874.571	1.76141	0
29.5456	0.3848	0
388.156	0.803877	0
2341.91	1.50597	0
6760.23	1.11972	0
44.9104	0.530646	0
422.818	1.33012	0
5233.3	0.82697	0
5098.76	0.994817	0
175.286	0.863077	0
11077.2	0.945216	0
9161.64	0.774409	0
18904.6	1.12893	0
761.765	0.836548	0
5415.39	0.931337	0
4616.1	1.09237	0
2175.16	1.26972	0
773.765	0.777782	0
817.026	1.41846	0
4511.24	0.868518	0
405.924	1.56025	0
8465.77	0.717216	0
25078.8	1.1616	0
3835.4	2.88927	0
2384.8	1.39286	0
1848.26	1.46422	0
14723.6	0.810063	0
1801.26	1.40556	0
60.1806	0.766231	0
174.013	1.04488	0
23374.2	1.85249	1
2914.92	1.93627	1
3665.43	0.611354	2
12216.2	1.25112	2
605.303	1.09558	2
117587	1.26914	2
15012.9	2.03685	2
61103.1	2.14229	2
1855.65	1.63359	2
34562	1.98575	1
26191.9	1.31952	1
3074.21	2.01073	2
13489.3	1.90645	1
42762.3	1.84541	1
59173.3	1.73964	2
6461.49	0.518023	1
7784.63	1.35163	2
32564.1	1.15664	1
15609.7	1.98506	1
3673.78	1.08581	1
37610.5	1.70658	1
949.098	2.41054	1
45712	1.6622	1
44141.3	1.52268	1
27545.6	1.07654	1
6075.14	1.6979	1
2059.68	1.92545	1
39212.2	2.10443	1
15088	0.596344	1
45842	1.86121	1
23431.9	1.38726	1
6210.09	1.78934	1
